# Supplementary material for: Genome Diversity and Signatures of Selection for Production and Performance Traits in Dromedary Camels
Source: Front Genet. 2019 Sep 19;10:893. doi: 10.3389/fgene.2019.00893 (PMC6761857; doi:10.3389/fgene.2019.00893)
Supplement: Supplementary file 1 [file Table_1.xlsx]

## Sheet: Sheet2
Supplementary Table 1: A summary table for the different reads mapping and variants calling statistics for the genotype-by-sequencing (GBS) and whole-genome sequence (WGS) data
Data	Number of samples	Number of raw bases before QC	Number of clean bases after QC	Mean number of Mapped reads (MAPQ20)	Mean depth of coverage	Mean proportion of the covered genome	Number of SNPs before QC	number of biallelic SNPs after QC	Ts/Tv before QC	Ts/Tv after QC
GBS	44	49.447 G	49.444 G	7275970	10.75X - 13.83X	8.98	404,077 (4,460 multiallelic)	206415	2.09	2.07
WGS	6	407. 230 G	381.680 G	278300078	4.61X - 7.29X	97.02	1,065,798 (3,223 multiallelic)	1028936	2.23	2.28
