# Supplementary material for: Genome Diversity and Signatures of Selection for Production and Performance Traits in Dromedary Camels
Source: Front Genet. 2019 Sep 19;10:893. doi: 10.3389/fgene.2019.00893 (PMC6761857; doi:10.3389/fgene.2019.00893)
Supplement: Supplementary file 2 [file Table_2.xlsx]

## Sheet: Sheet1
Supplementary Table 2: P-values of (A) Two-samples Mann-Whitney U test for mean heterozygosity among the different Sudanese camel populations and between Sudanese and Arabian Peninsula camel populations; (B) Two-samples Mann-Whitney U test for mean Fis values among the different Sudanese camel populations and between Sudanese and Arabian Peninsula camel populations; (C) One-sample Mann-Whiteny U …
(A) Two-samples Mann-Whitney U test (heterozygosity)
	Arabi	Kenani	Lahawi	Anafi	Bishari	all Arabian Peninsula
Arabi		0.45	0.97	0.2	0.47
Kenani			0.11	0.51	0.11
Lahawi				0.17	0.36
Anafi					0.12
Bishari
All Sudanese						< 0.0001
(B) Two-samples Mann-Whitney U test (Fis)
	Arabi	Kenani	Lahawi	Anafi	Bishari	all Arabian Peninsula
Arabi		0.45	0.97	0.2	0.47
Kenani			0.11	0.51	0.11
Lahawi				0.17	0.54
Anafi					0.15
Bishari
All Sudanese						< 0.0001
(c)One-sample Mann-Whitney U test (Fis)
population	P-value
Arabi	0.003906
Kenani	0.001953
Lahawi	0.001953
Anafi	0.007813
Bishari	0.01563
All Sudanese	< 0.0001
Arabian Peninsula	0.03
