# Supplementary material for: Genome Diversity and Signatures of Selection for Production and Performance Traits in Dromedary Camels
Source: Front Genet. 2019 Sep 19;10:893. doi: 10.3389/fgene.2019.00893 (PMC6761857; doi:10.3389/fgene.2019.00893)
Supplement: Supplementary file 3 [file Table_3.xlsx]

## Sheet: relatedness
Supplementary Table 3: The unadjusted relatedness statistic Ajk between the camel samples included in the study.Lahawi= Cam_A, Kenani= Cam_K, Bishari= Cam_B, Anafi= Cam_An, Arabi= Cam_A, Omani= BAZ_Y and SMAMA, Sofor= N3136, Majaheem from the conservation and genetic improvement centre= ANF172235 and ANF171631, Majaheem from Alwatania camel dairy farm= N3160.
Sanple 1	Sample 2	Ajk
ANF172235	ANF171631	0.643854
BAZ_Y	ANF171631	0.329307
N3136	ANF171631	0.346792
N3160	ANF171631	0.337543
SMAMA	ANF171631	0.352104
Cam_A_31	ANF171631	-0.0666677
Cam_A_32	ANF171631	-0.0764065
Cam_A_33	ANF171631	-0.0875604
Cam_A_35	ANF171631	-0.0901624
Cam_A_37	ANF171631	-0.0725249
Cam_A_39	ANF171631	-0.0823789
Cam_A_40	ANF171631	-0.0702097
Cam_A_5	ANF171631	-0.0919654
Cam_A_6	ANF171631	-0.0554222
Cam_An_1	ANF171631	-0.119478
Cam_An_11	ANF171631	-0.0772774
Cam_An_12	ANF171631	-0.105124
Cam_An_13	ANF171631	-0.0438568
Cam_An_14	ANF171631	-0.0532978
Cam_An_4	ANF171631	-0.0794022
Cam_An_6	ANF171631	-0.094999
Cam_An_7	ANF171631	-0.104513
Cam_B_13a	ANF171631	-0.048079
Cam_B_13b	ANF171631	-0.0807337
Cam_B_14	ANF171631	-0.103124
Cam_B_38	ANF171631	-0.0517766
Cam_B_42	ANF171631	-0.0647514
Cam_B_43	ANF171631	-0.0841056
Cam_B_5	ANF171631	-0.069669
Cam_K_1	ANF171631	-0.0754006
Cam_K_10	ANF171631	-0.092803
Cam_K_11	ANF171631	-0.071743
Cam_K_2	ANF171631	-0.0873258
Cam_K_3	ANF171631	-0.0747179
Cam_K_4	ANF171631	-0.0693396
Cam_K_5	ANF171631	-0.0754837
Cam_K_7	ANF171631	-0.0718733
Cam_K_8	ANF171631	-0.059973
Cam_K_9	ANF171631	-0.0839331
Cam_L_10	ANF171631	-0.0946783
Cam_L_2	ANF171631	-0.0691193
Cam_L_30	ANF171631	-0.0724562
Cam_L_31	ANF171631	-0.110122
Cam_L_32	ANF171631	-0.0693041
Cam_L_34	ANF171631	-0.081422
Cam_L_37	ANF171631	-0.0567929
Cam_L_39	ANF171631	-0.073745
Cam_L_4	ANF171631	-0.0992231
Cam_L_8	ANF171631	-0.0492401
BAZ_Y	ANF172235	0.351446
N3136	ANF172235	0.346562
N3160	ANF172235	0.333856
SMAMA	ANF172235	0.345834
Cam_A_31	ANF172235	-0.0949959
Cam_A_32	ANF172235	-0.0930741
Cam_A_33	ANF172235	-0.100033
Cam_A_35	ANF172235	-0.0916413
Cam_A_37	ANF172235	-0.0728866
Cam_A_39	ANF172235	-0.0763929
Cam_A_40	ANF172235	-0.0912416
Cam_A_5	ANF172235	-0.0701543
Cam_A_6	ANF172235	-0.0707407
Cam_An_1	ANF172235	-0.119828
Cam_An_11	ANF172235	-0.0535576
Cam_An_12	ANF172235	-0.104138
Cam_An_13	ANF172235	-0.0422474
Cam_An_14	ANF172235	-0.0928449
Cam_An_4	ANF172235	-0.073173
Cam_An_6	ANF172235	-0.0870884
Cam_An_7	ANF172235	-0.0969769
Cam_B_13a	ANF172235	-0.0341178
Cam_B_13b	ANF172235	-0.0924789
Cam_B_14	ANF172235	-0.0948155
Cam_B_38	ANF172235	-0.0307897
Cam_B_42	ANF172235	-0.0817917
Cam_B_43	ANF172235	-0.102034
Cam_B_5	ANF172235	-0.0591627
Cam_K_1	ANF172235	-0.0868044
Cam_K_10	ANF172235	-0.0790266
Cam_K_11	ANF172235	-0.0703776
Cam_K_2	ANF172235	-0.100726
Cam_K_3	ANF172235	-0.0888111
Cam_K_4	ANF172235	-0.0836041
Cam_K_5	ANF172235	-0.0700286
Cam_K_7	ANF172235	-0.0773057
Cam_K_8	ANF172235	-0.0828979
Cam_K_9	ANF172235	-0.0876558
Cam_L_10	ANF172235	-0.115318
Cam_L_2	ANF172235	-0.0650284
Cam_L_30	ANF172235	-0.0719612
Cam_L_31	ANF172235	-0.0777127
Cam_L_32	ANF172235	-0.0701451
Cam_L_34	ANF172235	-0.0444685
Cam_L_37	ANF172235	-0.0630549
Cam_L_39	ANF172235	-0.0647485
Cam_L_4	ANF172235	-0.0891097
Cam_L_8	ANF172235	-0.0763497
N3136	BAZ_Y	0.357749
N3160	BAZ_Y	0.336593
SMAMA	BAZ_Y	0.367573
Cam_A_31	BAZ_Y	-0.0822437
Cam_A_32	BAZ_Y	-0.0934202
Cam_A_33	BAZ_Y	-0.0751137
Cam_A_35	BAZ_Y	-0.0834656
Cam_A_37	BAZ_Y	-0.0991538
Cam_A_39	BAZ_Y	-0.0591138
Cam_A_40	BAZ_Y	-0.0882393
Cam_A_5	BAZ_Y	-0.0413805
Cam_A_6	BAZ_Y	-0.0652955
Cam_An_1	BAZ_Y	-0.0978618
Cam_An_11	BAZ_Y	-0.0391309
Cam_An_12	BAZ_Y	-0.0896511
Cam_An_13	BAZ_Y	-0.0638645
Cam_An_14	BAZ_Y	-0.0780783
Cam_An_4	BAZ_Y	-0.0662853
Cam_An_6	BAZ_Y	-0.0845032
Cam_An_7	BAZ_Y	-0.103778
Cam_B_13a	BAZ_Y	-0.0462589
Cam_B_13b	BAZ_Y	-0.0898848
Cam_B_14	BAZ_Y	-0.0735253
Cam_B_38	BAZ_Y	-0.0184904
Cam_B_42	BAZ_Y	-0.0585435
Cam_B_43	BAZ_Y	-0.0715272
Cam_B_5	BAZ_Y	-0.057702
Cam_K_1	BAZ_Y	-0.0807842
Cam_K_10	BAZ_Y	-0.0513796
Cam_K_11	BAZ_Y	-0.0697168
Cam_K_2	BAZ_Y	-0.0801657
Cam_K_3	BAZ_Y	-0.0897385
Cam_K_4	BAZ_Y	-0.0545851
Cam_K_5	BAZ_Y	-0.0688092
Cam_K_7	BAZ_Y	-0.094195
Cam_K_8	BAZ_Y	-0.0583453
Cam_K_9	BAZ_Y	-0.085835
Cam_L_10	BAZ_Y	-0.105035
Cam_L_2	BAZ_Y	-0.0709035
Cam_L_30	BAZ_Y	-0.0720164
Cam_L_31	BAZ_Y	-0.074153
Cam_L_32	BAZ_Y	-0.0579322
Cam_L_34	BAZ_Y	-0.0647339
Cam_L_37	BAZ_Y	-0.0886767
Cam_L_39	BAZ_Y	-0.0586427
Cam_L_4	BAZ_Y	-0.0840593
Cam_L_8	BAZ_Y	-0.0719998
N3160	N3136	0.559117
SMAMA	N3136	0.327406
Cam_A_31	N3136	-0.080559
Cam_A_32	N3136	-0.0982745
Cam_A_33	N3136	-0.0655383
Cam_A_35	N3136	-0.0628802
Cam_A_37	N3136	-0.048674
Cam_A_39	N3136	-0.0912692
Cam_A_40	N3136	-0.0602051
Cam_A_5	N3136	-0.04955
Cam_A_6	N3136	-0.073913
Cam_An_1	N3136	-0.13021
Cam_An_11	N3136	-0.0525632
Cam_An_12	N3136	-0.0958707
Cam_An_13	N3136	-0.0705183
Cam_An_14	N3136	-0.0775373
Cam_An_4	N3136	-0.0683408
Cam_An_6	N3136	-0.0868584
Cam_An_7	N3136	-0.082697
Cam_B_13a	N3136	-0.0455879
Cam_B_13b	N3136	-0.0986839
Cam_B_14	N3136	-0.0752857
Cam_B_38	N3136	-0.0362684
Cam_B_42	N3136	-0.0871269
Cam_B_43	N3136	-0.0876203
Cam_B_5	N3136	-0.0571374
Cam_K_1	N3136	-0.0716872
Cam_K_10	N3136	-0.0713628
Cam_K_11	N3136	-0.0719573
Cam_K_2	N3136	-0.0864007
Cam_K_3	N3136	-0.094192
Cam_K_4	N3136	-0.0851614
Cam_K_5	N3136	-0.0702356
Cam_K_7	N3136	-0.0919168
Cam_K_8	N3136	-0.0735495
Cam_K_9	N3136	-0.0859905
Cam_L_10	N3136	-0.104096
Cam_L_2	N3136	-0.0786544
Cam_L_30	N3136	-0.0684704
Cam_L_31	N3136	-0.107314
Cam_L_32	N3136	-0.0689716
Cam_L_34	N3136	-0.0554435
Cam_L_37	N3136	-0.0696338
Cam_L_39	N3136	-0.0677056
Cam_L_4	N3136	-0.0882417
Cam_L_8	N3136	-0.0674754
SMAMA	N3160	0.33391
Cam_A_31	N3160	-0.0811543
Cam_A_32	N3160	-0.0740463
Cam_A_33	N3160	-0.0832902
Cam_A_35	N3160	-0.0668046
Cam_A_37	N3160	-0.0776832
Cam_A_39	N3160	-0.081071
Cam_A_40	N3160	-0.0667565
Cam_A_5	N3160	-0.0694371
Cam_A_6	N3160	-0.0601812
Cam_An_1	N3160	-0.137109
Cam_An_11	N3160	-0.0536401
Cam_An_12	N3160	-0.0855083
Cam_An_13	N3160	-0.0758188
Cam_An_14	N3160	-0.0721531
Cam_An_4	N3160	-0.0703915
Cam_An_6	N3160	-0.089722
Cam_An_7	N3160	-0.0697401
Cam_B_13a	N3160	-0.0420338
Cam_B_13b	N3160	-0.100204
Cam_B_14	N3160	-0.0929555
Cam_B_38	N3160	-0.0387977
Cam_B_42	N3160	-0.0827456
Cam_B_43	N3160	-0.0773735
Cam_B_5	N3160	-0.0601215
Cam_K_1	N3160	-0.0744279
Cam_K_10	N3160	-0.0904287
Cam_K_11	N3160	-0.0544499
Cam_K_2	N3160	-0.0636024
Cam_K_3	N3160	-0.0774294
Cam_K_4	N3160	-0.0708256
Cam_K_5	N3160	-0.0561087
Cam_K_7	N3160	-0.0741794
Cam_K_8	N3160	-0.077873
Cam_K_9	N3160	-0.0880457
Cam_L_10	N3160	-0.105344
Cam_L_2	N3160	-0.048271
Cam_L_30	N3160	-0.0783872
Cam_L_31	N3160	-0.0883594
Cam_L_32	N3160	-0.0616922
Cam_L_34	N3160	-0.0766938
Cam_L_37	N3160	-0.0896082
Cam_L_39	N3160	-0.044566
Cam_L_4	N3160	-0.0775162
Cam_L_8	N3160	-0.0887589
Cam_A_31	SMAMA	-0.0812263
Cam_A_32	SMAMA	-0.104015
Cam_A_33	SMAMA	-0.0695112
Cam_A_35	SMAMA	-0.0637257
Cam_A_37	SMAMA	-0.0824787
Cam_A_39	SMAMA	-0.0870844
Cam_A_40	SMAMA	-0.0922318
Cam_A_5	SMAMA	-0.0662612
Cam_A_6	SMAMA	-0.051629
Cam_An_1	SMAMA	-0.0881259
Cam_An_11	SMAMA	-0.0298464
Cam_An_12	SMAMA	-0.0943158
Cam_An_13	SMAMA	-0.0773851
Cam_An_14	SMAMA	-0.0795996
Cam_An_4	SMAMA	-0.0737012
Cam_An_6	SMAMA	-0.0846251
Cam_An_7	SMAMA	-0.0704253
Cam_B_13a	SMAMA	-0.0140076
Cam_B_13b	SMAMA	-0.11891
Cam_B_14	SMAMA	-0.0976809
Cam_B_38	SMAMA	-0.064317
Cam_B_42	SMAMA	-0.0931856
Cam_B_43	SMAMA	-0.0791429
Cam_B_5	SMAMA	-0.0466666
Cam_K_1	SMAMA	-0.0464705
Cam_K_10	SMAMA	-0.0630862
Cam_K_11	SMAMA	-0.0816676
Cam_K_2	SMAMA	-0.0673712
Cam_K_3	SMAMA	-0.066872
Cam_K_4	SMAMA	-0.0735559
Cam_K_5	SMAMA	-0.0749578
Cam_K_7	SMAMA	-0.0643196
Cam_K_8	SMAMA	-0.0524506
Cam_K_9	SMAMA	-0.0862105
Cam_L_10	SMAMA	-0.105026
Cam_L_2	SMAMA	-0.0820762
Cam_L_30	SMAMA	-0.0689931
Cam_L_31	SMAMA	-0.0800239
Cam_L_32	SMAMA	-0.0737334
Cam_L_34	SMAMA	-0.0468096
Cam_L_37	SMAMA	-0.0656556
Cam_L_39	SMAMA	-0.047639
Cam_L_4	SMAMA	-0.0593414
Cam_L_8	SMAMA	-0.0652796
Cam_A_32	Cam_A_31	-0.00195764
Cam_A_33	Cam_A_31	-0.000843768
Cam_A_35	Cam_A_31	0.00300424
Cam_A_37	Cam_A_31	-0.0151018
Cam_A_39	Cam_A_31	-0.00455359
Cam_A_40	Cam_A_31	0.00489592
Cam_A_5	Cam_A_31	-0.0242615
Cam_A_6	Cam_A_31	-0.00911201
Cam_An_1	Cam_A_31	-0.00811565
Cam_An_11	Cam_A_31	-0.0325299
Cam_An_12	Cam_A_31	-0.0137948
Cam_An_13	Cam_A_31	-0.014982
Cam_An_14	Cam_A_31	-0.00385817
Cam_An_4	Cam_A_31	0.00405904
Cam_An_6	Cam_A_31	0.00371642
Cam_An_7	Cam_A_31	0.00659854
Cam_B_13a	Cam_A_31	-0.0146788
Cam_B_13b	Cam_A_31	-0.000153813
Cam_B_14	Cam_A_31	0.000770489
Cam_B_38	Cam_A_31	-0.00665959
Cam_B_42	Cam_A_31	-0.004926
Cam_B_43	Cam_A_31	0.00417243
Cam_B_5	Cam_A_31	0.0042893
Cam_K_1	Cam_A_31	0.00371204
Cam_K_10	Cam_A_31	-0.0108078
Cam_K_11	Cam_A_31	-0.00755916
Cam_K_2	Cam_A_31	-0.00604609
Cam_K_3	Cam_A_31	-0.0039367
Cam_K_4	Cam_A_31	-0.012722
Cam_K_5	Cam_A_31	0.0074313
Cam_K_7	Cam_A_31	-0.0116936
Cam_K_8	Cam_A_31	-0.0146124
Cam_K_9	Cam_A_31	-0.00968978
Cam_L_10	Cam_A_31	-0.008057
Cam_L_2	Cam_A_31	0.00698221
Cam_L_30	Cam_A_31	-0.00716031
Cam_L_31	Cam_A_31	-0.00633838
Cam_L_32	Cam_A_31	0.00129842
Cam_L_34	Cam_A_31	2.74138e-05
Cam_L_37	Cam_A_31	-0.0128493
Cam_L_39	Cam_A_31	-0.00247094
Cam_L_4	Cam_A_31	-0.0177738
Cam_L_8	Cam_A_31	-0.0161448
Cam_A_33	Cam_A_32	0.00315219
Cam_A_35	Cam_A_32	0.00268639
Cam_A_37	Cam_A_32	0.000561659
Cam_A_39	Cam_A_32	0.00555381
Cam_A_40	Cam_A_32	0.0263956
Cam_A_5	Cam_A_32	-0.0080274
Cam_A_6	Cam_A_32	-0.0018279
Cam_An_1	Cam_A_32	-0.0213614
Cam_An_11	Cam_A_32	-0.00795184
Cam_An_12	Cam_A_32	-0.011475
Cam_An_13	Cam_A_32	-0.00248757
Cam_An_14	Cam_A_32	-0.0224199
Cam_An_4	Cam_A_32	-0.01561
Cam_An_6	Cam_A_32	-0.0234825
Cam_An_7	Cam_A_32	-0.0105281
Cam_B_13a	Cam_A_32	-0.0336407
Cam_B_13b	Cam_A_32	-0.000168028
Cam_B_14	Cam_A_32	-0.0072877
Cam_B_38	Cam_A_32	-0.00957947
Cam_B_42	Cam_A_32	0.00409699
Cam_B_43	Cam_A_32	-0.00522858
Cam_B_5	Cam_A_32	-0.00758417
Cam_K_1	Cam_A_32	-0.0139684
Cam_K_10	Cam_A_32	-0.00106889
Cam_K_11	Cam_A_32	0.00421294
Cam_K_2	Cam_A_32	0.00272192
Cam_K_3	Cam_A_32	0.00136066
Cam_K_4	Cam_A_32	-0.00936961
Cam_K_5	Cam_A_32	0.00748677
Cam_K_7	Cam_A_32	-0.00473621
Cam_K_8	Cam_A_32	-0.00679534
Cam_K_9	Cam_A_32	0.00612927
Cam_L_10	Cam_A_32	0.0103713
Cam_L_2	Cam_A_32	-0.00181215
Cam_L_30	Cam_A_32	0.0025036
Cam_L_31	Cam_A_32	0.00574124
Cam_L_32	Cam_A_32	0.002769
Cam_L_34	Cam_A_32	-0.00964388
Cam_L_37	Cam_A_32	-0.0146017
Cam_L_39	Cam_A_32	0.0113451
Cam_L_4	Cam_A_32	-0.00477073
Cam_L_8	Cam_A_32	-0.0194081
Cam_A_35	Cam_A_33	0.0178196
Cam_A_37	Cam_A_33	-0.00326841
Cam_A_39	Cam_A_33	-0.0193951
Cam_A_40	Cam_A_33	0.00869369
Cam_A_5	Cam_A_33	-0.0190245
Cam_A_6	Cam_A_33	-0.0129391
Cam_An_1	Cam_A_33	-0.0107718
Cam_An_11	Cam_A_33	-0.0042516
Cam_An_12	Cam_A_33	-0.0251937
Cam_An_13	Cam_A_33	0.00297364
Cam_An_14	Cam_A_33	-0.0116394
Cam_An_4	Cam_A_33	-0.0149638
Cam_An_6	Cam_A_33	-0.000569351
Cam_An_7	Cam_A_33	-0.00289494
Cam_B_13a	Cam_A_33	-0.021164
Cam_B_13b	Cam_A_33	0.000650377
Cam_B_14	Cam_A_33	0.000936659
Cam_B_38	Cam_A_33	-0.0108663
Cam_B_42	Cam_A_33	-0.011285
Cam_B_43	Cam_A_33	0.00295025
Cam_B_5	Cam_A_33	0.013284
Cam_K_1	Cam_A_33	0.0117019
Cam_K_10	Cam_A_33	-0.00229275
Cam_K_11	Cam_A_33	-0.0119399
Cam_K_2	Cam_A_33	0.00714883
Cam_K_3	Cam_A_33	-0.0180785
Cam_K_4	Cam_A_33	-0.014457
Cam_K_5	Cam_A_33	0.0016618
Cam_K_7	Cam_A_33	-0.0101211
Cam_K_8	Cam_A_33	-0.0130283
Cam_K_9	Cam_A_33	-0.0103986
Cam_L_10	Cam_A_33	0.0022895
Cam_L_2	Cam_A_33	-0.0143267
Cam_L_30	Cam_A_33	-0.00252646
Cam_L_31	Cam_A_33	0.00546807
Cam_L_32	Cam_A_33	-0.014437
Cam_L_34	Cam_A_33	0.00592851
Cam_L_37	Cam_A_33	-0.0140503
Cam_L_39	Cam_A_33	0.00414815
Cam_L_4	Cam_A_33	0.00239194
Cam_L_8	Cam_A_33	-0.0103018
Cam_A_37	Cam_A_35	-0.00123156
Cam_A_39	Cam_A_35	0.0100792
Cam_A_40	Cam_A_35	-0.00327362
Cam_A_5	Cam_A_35	-0.0136337
Cam_A_6	Cam_A_35	-0.0112863
Cam_An_1	Cam_A_35	0.00114838
Cam_An_11	Cam_A_35	-0.0192177
Cam_An_12	Cam_A_35	-0.0113205
Cam_An_13	Cam_A_35	-0.0301237
Cam_An_14	Cam_A_35	-0.0192823
Cam_An_4	Cam_A_35	-0.0048291
Cam_An_6	Cam_A_35	-0.00921058
Cam_An_7	Cam_A_35	-0.0117413
Cam_B_13a	Cam_A_35	-0.0222231
Cam_B_13b	Cam_A_35	0.000385899
Cam_B_14	Cam_A_35	0.0102718
Cam_B_38	Cam_A_35	-0.0106702
Cam_B_42	Cam_A_35	-0.0113021
Cam_B_43	Cam_A_35	-0.00212433
Cam_B_5	Cam_A_35	0.00414406
Cam_K_1	Cam_A_35	-0.001252
Cam_K_10	Cam_A_35	-0.0114366
Cam_K_11	Cam_A_35	-0.00360672
Cam_K_2	Cam_A_35	0.00611646
Cam_K_3	Cam_A_35	0.013414
Cam_K_4	Cam_A_35	-0.0104227
Cam_K_5	Cam_A_35	-0.014399
Cam_K_7	Cam_A_35	0.00468133
Cam_K_8	Cam_A_35	-0.0113576
Cam_K_9	Cam_A_35	-0.0101645
Cam_L_10	Cam_A_35	-0.0131422
Cam_L_2	Cam_A_35	-0.0176753
Cam_L_30	Cam_A_35	-0.00835515
Cam_L_31	Cam_A_35	-0.00486277
Cam_L_32	Cam_A_35	0.007159
Cam_L_34	Cam_A_35	-0.0148439
Cam_L_37	Cam_A_35	-0.00505555
Cam_L_39	Cam_A_35	-0.0153829
Cam_L_4	Cam_A_35	-0.018438
Cam_L_8	Cam_A_35	0.0101275
Cam_A_39	Cam_A_37	-0.0116355
Cam_A_40	Cam_A_37	-0.00509262
Cam_A_5	Cam_A_37	-0.00226431
Cam_A_6	Cam_A_37	-0.0105843
Cam_An_1	Cam_A_37	-0.00137369
Cam_An_11	Cam_A_37	-0.00978616
Cam_An_12	Cam_A_37	-0.0046714
Cam_An_13	Cam_A_37	0.00970941
Cam_An_14	Cam_A_37	0.00204677
Cam_An_4	Cam_A_37	0.00826688
Cam_An_6	Cam_A_37	-0.00801306
Cam_An_7	Cam_A_37	-0.0130149
Cam_B_13a	Cam_A_37	-0.0131696
Cam_B_13b	Cam_A_37	-0.0127897
Cam_B_14	Cam_A_37	-0.0293749
Cam_B_38	Cam_A_37	0.00593261
Cam_B_42	Cam_A_37	-0.00756866
Cam_B_43	Cam_A_37	0.00527556
Cam_B_5	Cam_A_37	0.00186455
Cam_K_1	Cam_A_37	-0.0136258
Cam_K_10	Cam_A_37	0.00157727
Cam_K_11	Cam_A_37	-0.00608101
Cam_K_2	Cam_A_37	0.00984036
Cam_K_3	Cam_A_37	-0.00775146
Cam_K_4	Cam_A_37	-0.00671351
Cam_K_5	Cam_A_37	-0.0165498
Cam_K_7	Cam_A_37	-0.0112437
Cam_K_8	Cam_A_37	-0.00651436
Cam_K_9	Cam_A_37	0.00194817
Cam_L_10	Cam_A_37	-0.00454215
Cam_L_2	Cam_A_37	-0.0332073
Cam_L_30	Cam_A_37	-0.0205398
Cam_L_31	Cam_A_37	0.000805885
Cam_L_32	Cam_A_37	0.00397767
Cam_L_34	Cam_A_37	-0.0149692
Cam_L_37	Cam_A_37	0.00111026
Cam_L_39	Cam_A_37	-0.0151086
Cam_L_4	Cam_A_37	0.00831001
Cam_L_8	Cam_A_37	-0.0070702
Cam_A_40	Cam_A_39	-0.0246674
Cam_A_5	Cam_A_39	-0.0030516
Cam_A_6	Cam_A_39	-0.00587132
Cam_An_1	Cam_A_39	-6.9746e-05
Cam_An_11	Cam_A_39	-0.0125243
Cam_An_12	Cam_A_39	-0.0175715
Cam_An_13	Cam_A_39	-0.0193979
Cam_An_14	Cam_A_39	0.01225
Cam_An_4	Cam_A_39	-0.00972628
Cam_An_6	Cam_A_39	-0.0265647
Cam_An_7	Cam_A_39	-0.00422175
Cam_B_13a	Cam_A_39	-0.000996681
Cam_B_13b	Cam_A_39	-0.0201516
Cam_B_14	Cam_A_39	-0.0169856
Cam_B_38	Cam_A_39	0.00168628
Cam_B_42	Cam_A_39	0.00561266
Cam_B_43	Cam_A_39	-0.00252808
Cam_B_5	Cam_A_39	-0.00341404
Cam_K_1	Cam_A_39	0.00722091
Cam_K_10	Cam_A_39	-0.012796
Cam_K_11	Cam_A_39	-0.00968956
Cam_K_2	Cam_A_39	0.000127649
Cam_K_3	Cam_A_39	0.00337181
Cam_K_4	Cam_A_39	-0.0199563
Cam_K_5	Cam_A_39	-0.0250228
Cam_K_7	Cam_A_39	-0.00590756
Cam_K_8	Cam_A_39	-0.0136965
Cam_K_9	Cam_A_39	0.00164895
Cam_L_10	Cam_A_39	0.00781666
Cam_L_2	Cam_A_39	0.00726079
Cam_L_30	Cam_A_39	0.00833103
Cam_L_31	Cam_A_39	0.0142256
Cam_L_32	Cam_A_39	0.00627101
Cam_L_34	Cam_A_39	-0.00113873
Cam_L_37	Cam_A_39	-0.00817825
Cam_L_39	Cam_A_39	-0.00419532
Cam_L_4	Cam_A_39	-0.0114593
Cam_L_8	Cam_A_39	0.0014713
Cam_A_5	Cam_A_40	-0.0028969
Cam_A_6	Cam_A_40	-0.00884942
Cam_An_1	Cam_A_40	-0.0315191
Cam_An_11	Cam_A_40	0.000298332
Cam_An_12	Cam_A_40	0.00874869
Cam_An_13	Cam_A_40	-0.0181759
Cam_An_14	Cam_A_40	-0.000651927
Cam_An_4	Cam_A_40	-0.00726742
Cam_An_6	Cam_A_40	-0.0109726
Cam_An_7	Cam_A_40	-0.00813696
Cam_B_13a	Cam_A_40	-0.013964
Cam_B_13b	Cam_A_40	0.00551439
Cam_B_14	Cam_A_40	0.00378596
Cam_B_38	Cam_A_40	-0.00839802
Cam_B_42	Cam_A_40	0.00198956
Cam_B_43	Cam_A_40	-0.0181487
Cam_B_5	Cam_A_40	0.00898244
Cam_K_1	Cam_A_40	-0.00653873
Cam_K_10	Cam_A_40	-0.00997051
Cam_K_11	Cam_A_40	-0.00256455
Cam_K_2	Cam_A_40	-0.00463172
Cam_K_3	Cam_A_40	-0.0107982
Cam_K_4	Cam_A_40	-0.0151424
Cam_K_5	Cam_A_40	0.00377797
Cam_K_7	Cam_A_40	-0.0284486
Cam_K_8	Cam_A_40	-0.0107001
Cam_K_9	Cam_A_40	-0.0212693
Cam_L_10	Cam_A_40	-0.00429033
Cam_L_2	Cam_A_40	-0.0159187
Cam_L_30	Cam_A_40	-0.0140027
Cam_L_31	Cam_A_40	-0.0137261
Cam_L_32	Cam_A_40	0.00667289
Cam_L_34	Cam_A_40	-0.00806607
Cam_L_37	Cam_A_40	-0.00262
Cam_L_39	Cam_A_40	-0.0100708
Cam_L_4	Cam_A_40	-0.0125516
Cam_L_8	Cam_A_40	-0.00299086
Cam_A_6	Cam_A_5	-0.014297
Cam_An_1	Cam_A_5	0.00701656
Cam_An_11	Cam_A_5	-0.018762
Cam_An_12	Cam_A_5	0.00078822
Cam_An_13	Cam_A_5	-0.0158223
Cam_An_14	Cam_A_5	-0.00215164
Cam_An_4	Cam_A_5	-0.0117953
Cam_An_6	Cam_A_5	-0.00587237
Cam_An_7	Cam_A_5	-0.00197002
Cam_B_13a	Cam_A_5	-0.0200746
Cam_B_13b	Cam_A_5	-0.00969634
Cam_B_14	Cam_A_5	-0.0118661
Cam_B_38	Cam_A_5	-0.00976834
Cam_B_42	Cam_A_5	-0.00769615
Cam_B_43	Cam_A_5	-0.0106116
Cam_B_5	Cam_A_5	-0.00547888
Cam_K_1	Cam_A_5	-0.0225414
Cam_K_10	Cam_A_5	-0.01914
Cam_K_11	Cam_A_5	-0.00801437
Cam_K_2	Cam_A_5	0.00975057
Cam_K_3	Cam_A_5	-0.00608951
Cam_K_4	Cam_A_5	-0.0219528
Cam_K_5	Cam_A_5	-0.0130633
Cam_K_7	Cam_A_5	0.00549415
Cam_K_8	Cam_A_5	-0.00908755
Cam_K_9	Cam_A_5	-0.00922795
Cam_L_10	Cam_A_5	0.000248539
Cam_L_2	Cam_A_5	-0.00453635
Cam_L_30	Cam_A_5	-0.0150337
Cam_L_31	Cam_A_5	-0.00379936
Cam_L_32	Cam_A_5	0.00713149
Cam_L_34	Cam_A_5	-0.0082841
Cam_L_37	Cam_A_5	-0.014907
Cam_L_39	Cam_A_5	0.00110569
Cam_L_4	Cam_A_5	-0.0179346
Cam_L_8	Cam_A_5	-0.00470551
Cam_An_1	Cam_A_6	-0.00517779
Cam_An_11	Cam_A_6	-0.0227111
Cam_An_12	Cam_A_6	-0.0398937
Cam_An_13	Cam_A_6	-0.0221533
Cam_An_14	Cam_A_6	-0.00121852
Cam_An_4	Cam_A_6	-0.000356212
Cam_An_6	Cam_A_6	0.00561149
Cam_An_7	Cam_A_6	-0.0177803
Cam_B_13a	Cam_A_6	-0.014927
Cam_B_13b	Cam_A_6	-0.0076194
Cam_B_14	Cam_A_6	0.00482715
Cam_B_38	Cam_A_6	-0.0111313
Cam_B_42	Cam_A_6	-0.0246135
Cam_B_43	Cam_A_6	-0.00848753
Cam_B_5	Cam_A_6	-0.000972001
Cam_K_1	Cam_A_6	-0.0120914
Cam_K_10	Cam_A_6	-0.000152952
Cam_K_11	Cam_A_6	-0.00899219
Cam_K_2	Cam_A_6	-0.00380699
Cam_K_3	Cam_A_6	0.00516358
Cam_K_4	Cam_A_6	-0.00604782
Cam_K_5	Cam_A_6	-0.027432
Cam_K_7	Cam_A_6	0.00253098
Cam_K_8	Cam_A_6	0.00286731
Cam_K_9	Cam_A_6	-0.0176224
Cam_L_10	Cam_A_6	-0.00738623
Cam_L_2	Cam_A_6	-0.0107678
Cam_L_30	Cam_A_6	-0.013378
Cam_L_31	Cam_A_6	0.00832564
Cam_L_32	Cam_A_6	-0.0268161
Cam_L_34	Cam_A_6	-0.00350481
Cam_L_37	Cam_A_6	-0.0137347
Cam_L_39	Cam_A_6	0.00878081
Cam_L_4	Cam_A_6	-0.0149509
Cam_L_8	Cam_A_6	-0.0126802
Cam_An_11	Cam_An_1	-0.0252815
Cam_An_12	Cam_An_1	0.0637518
Cam_An_13	Cam_An_1	0.0186155
Cam_An_14	Cam_An_1	0.00458848
Cam_An_4	Cam_An_1	-0.000721605
Cam_An_6	Cam_An_1	0.0174502
Cam_An_7	Cam_An_1	0.0626442
Cam_B_13a	Cam_An_1	0.00406164
Cam_B_13b	Cam_An_1	-0.00565092
Cam_B_14	Cam_An_1	0.00208776
Cam_B_38	Cam_An_1	-0.0169447
Cam_B_42	Cam_An_1	-0.0182074
Cam_B_43	Cam_An_1	-0.00143573
Cam_B_5	Cam_An_1	-0.0154132
Cam_K_1	Cam_An_1	-0.00524724
Cam_K_10	Cam_An_1	-0.000479261
Cam_K_11	Cam_An_1	0.00543717
Cam_K_2	Cam_An_1	-0.00584836
Cam_K_3	Cam_An_1	-0.00919696
Cam_K_4	Cam_An_1	0.00109198
Cam_K_5	Cam_An_1	0.00431877
Cam_K_7	Cam_An_1	0.0143591
Cam_K_8	Cam_An_1	0.00773184
Cam_K_9	Cam_An_1	0.00633333
Cam_L_10	Cam_An_1	0.0223442
Cam_L_2	Cam_An_1	-0.000624991
Cam_L_30	Cam_An_1	-0.0107262
Cam_L_31	Cam_An_1	-0.00896844
Cam_L_32	Cam_An_1	-0.0238819
Cam_L_34	Cam_An_1	-0.00205112
Cam_L_37	Cam_An_1	0.00312673
Cam_L_39	Cam_An_1	-0.0291912
Cam_L_4	Cam_An_1	0.0240269
Cam_L_8	Cam_An_1	-0.0105944
Cam_An_12	Cam_An_11	-0.0330476
Cam_An_13	Cam_An_11	-0.00290847
Cam_An_14	Cam_An_11	0.00367427
Cam_An_4	Cam_An_11	-0.00850431
Cam_An_6	Cam_An_11	-0.00652467
Cam_An_7	Cam_An_11	-0.0286511
Cam_B_13a	Cam_An_11	-0.00291996
Cam_B_13b	Cam_An_11	-0.00156796
Cam_B_14	Cam_An_11	0.00187328
Cam_B_38	Cam_An_11	-0.033352
Cam_B_42	Cam_An_11	-0.026997
Cam_B_43	Cam_An_11	-0.00400678
Cam_B_5	Cam_An_11	4.45367e-05
Cam_K_1	Cam_An_11	-0.0137587
Cam_K_10	Cam_An_11	-0.012612
Cam_K_11	Cam_An_11	-0.0198634
Cam_K_2	Cam_An_11	-0.0025997
Cam_K_3	Cam_An_11	0.00999791
Cam_K_4	Cam_An_11	-0.0153154
Cam_K_5	Cam_An_11	-0.0320148
Cam_K_7	Cam_An_11	-0.000835108
Cam_K_8	Cam_An_11	-0.0160314
Cam_K_9	Cam_An_11	-0.0259684
Cam_L_10	Cam_An_11	-0.00121098
Cam_L_2	Cam_An_11	0.00788899
Cam_L_30	Cam_An_11	0.00469902
Cam_L_31	Cam_An_11	-0.00996027
Cam_L_32	Cam_An_11	-0.0294085
Cam_L_34	Cam_An_11	-0.00803061
Cam_L_37	Cam_An_11	0.00249711
Cam_L_39	Cam_An_11	0.00468126
Cam_L_4	Cam_An_11	-0.0140046
Cam_L_8	Cam_An_11	0.0093193
Cam_An_13	Cam_An_12	0.0147222
Cam_An_14	Cam_An_12	-0.0159211
Cam_An_4	Cam_An_12	0.0166789
Cam_An_6	Cam_An_12	-0.0142827
Cam_An_7	Cam_An_12	0.111925
Cam_B_13a	Cam_An_12	0.00110436
Cam_B_13b	Cam_An_12	-0.0145993
Cam_B_14	Cam_An_12	0.00795806
Cam_B_38	Cam_An_12	-0.0069142
Cam_B_42	Cam_An_12	-0.00960102
Cam_B_43	Cam_An_12	-0.00089096
Cam_B_5	Cam_An_12	-0.0152042
Cam_K_1	Cam_An_12	-0.0104736
Cam_K_10	Cam_An_12	-0.0197942
Cam_K_11	Cam_An_12	0.0103333
Cam_K_2	Cam_An_12	-0.00217943
Cam_K_3	Cam_An_12	0.00236938
Cam_K_4	Cam_An_12	-0.00404362
Cam_K_5	Cam_An_12	-0.0199259
Cam_K_7	Cam_An_12	-0.012169
Cam_K_8	Cam_An_12	-0.0113121
Cam_K_9	Cam_An_12	-0.00312757
Cam_L_10	Cam_An_12	0.00985281
Cam_L_2	Cam_An_12	0.00281094
Cam_L_30	Cam_An_12	0.000316657
Cam_L_31	Cam_An_12	-0.00633668
Cam_L_32	Cam_An_12	-0.000903427
Cam_L_34	Cam_An_12	-0.0238764
Cam_L_37	Cam_An_12	-0.0125855
Cam_L_39	Cam_An_12	-0.0252315
Cam_L_4	Cam_An_12	0.0106637
Cam_L_8	Cam_An_12	-0.00922824
Cam_An_14	Cam_An_13	-0.00279032
Cam_An_4	Cam_An_13	0.00242233
Cam_An_6	Cam_An_13	0.00249153
Cam_An_7	Cam_An_13	0.0134871
Cam_B_13a	Cam_An_13	-0.0165112
Cam_B_13b	Cam_An_13	0.00183205
Cam_B_14	Cam_An_13	0.000740396
Cam_B_38	Cam_An_13	-0.0161919
Cam_B_42	Cam_An_13	-0.0161609
Cam_B_43	Cam_An_13	-0.0200397
Cam_B_5	Cam_An_13	-0.0133208
Cam_K_1	Cam_An_13	-0.0263266
Cam_K_10	Cam_An_13	-0.0254319
Cam_K_11	Cam_An_13	-0.0150652
Cam_K_2	Cam_An_13	-0.0160868
Cam_K_3	Cam_An_13	-0.00174611
Cam_K_4	Cam_An_13	-0.0145644
Cam_K_5	Cam_An_13	-0.0122075
Cam_K_7	Cam_An_13	-0.003566
Cam_K_8	Cam_An_13	-0.00435075
Cam_K_9	Cam_An_13	-0.0124629
Cam_L_10	Cam_An_13	-0.0116101
Cam_L_2	Cam_An_13	-0.0129964
Cam_L_30	Cam_An_13	-0.0314267
Cam_L_31	Cam_An_13	-0.0111657
Cam_L_32	Cam_An_13	-0.0224919
Cam_L_34	Cam_An_13	0.0037601
Cam_L_37	Cam_An_13	-0.0225707
Cam_L_39	Cam_An_13	-0.00567329
Cam_L_4	Cam_An_13	0.0149328
Cam_L_8	Cam_An_13	-0.0184362
Cam_An_4	Cam_An_14	-0.00962055
Cam_An_6	Cam_An_14	0.00736465
Cam_An_7	Cam_An_14	-0.0262883
Cam_B_13a	Cam_An_14	-0.0120386
Cam_B_13b	Cam_An_14	-0.0217265
Cam_B_14	Cam_An_14	-0.0104299
Cam_B_38	Cam_An_14	-0.01362
Cam_B_42	Cam_An_14	-0.0129055
Cam_B_43	Cam_An_14	-0.00349972
Cam_B_5	Cam_An_14	0.00424186
Cam_K_1	Cam_An_14	0.00415279
Cam_K_10	Cam_An_14	-0.0138114
Cam_K_11	Cam_An_14	0.0177001
Cam_K_2	Cam_An_14	-0.00668302
Cam_K_3	Cam_An_14	0.011537
Cam_K_4	Cam_An_14	-0.0138914
Cam_K_5	Cam_An_14	-0.00239514
Cam_K_7	Cam_An_14	-0.0116327
Cam_K_8	Cam_An_14	-0.00489984
Cam_K_9	Cam_An_14	-0.00329098
Cam_L_10	Cam_An_14	-0.0180295
Cam_L_2	Cam_An_14	-0.00860204
Cam_L_30	Cam_An_14	0.0036584
Cam_L_31	Cam_An_14	0.00341681
Cam_L_32	Cam_An_14	-0.00496742
Cam_L_34	Cam_An_14	0.00153024
Cam_L_37	Cam_An_14	-0.0340953
Cam_L_39	Cam_An_14	-0.0166727
Cam_L_4	Cam_An_14	-0.00925264
Cam_L_8	Cam_An_14	-0.0139745
Cam_An_6	Cam_An_4	0.0100462
Cam_An_7	Cam_An_4	0.0215517
Cam_B_13a	Cam_An_4	-0.015411
Cam_B_13b	Cam_An_4	-0.0258638
Cam_B_14	Cam_An_4	-0.0208124
Cam_B_38	Cam_An_4	-0.00606933
Cam_B_42	Cam_An_4	-0.0139777
Cam_B_43	Cam_An_4	0.00813675
Cam_B_5	Cam_An_4	-0.014627
Cam_K_1	Cam_An_4	-0.00825095
Cam_K_10	Cam_An_4	-0.00745771
Cam_K_11	Cam_An_4	-0.0125443
Cam_K_2	Cam_An_4	-0.00458705
Cam_K_3	Cam_An_4	-0.0265457
Cam_K_4	Cam_An_4	-0.0181167
Cam_K_5	Cam_An_4	-0.00902894
Cam_K_7	Cam_An_4	-0.0078177
Cam_K_8	Cam_An_4	0.00415568
Cam_K_9	Cam_An_4	-0.0112749
Cam_L_10	Cam_An_4	-0.0100194
Cam_L_2	Cam_An_4	-0.00225311
Cam_L_30	Cam_An_4	-0.0214304
Cam_L_31	Cam_An_4	0.01464
Cam_L_32	Cam_An_4	-0.0108473
Cam_L_34	Cam_An_4	-0.0201993
Cam_L_37	Cam_An_4	-0.0245152
Cam_L_39	Cam_An_4	-0.0258333
Cam_L_4	Cam_An_4	0.00194578
Cam_L_8	Cam_An_4	0.000650599
Cam_An_7	Cam_An_6	-0.00720391
Cam_B_13a	Cam_An_6	0.00324595
Cam_B_13b	Cam_An_6	-0.0117923
Cam_B_14	Cam_An_6	0.0128871
Cam_B_38	Cam_An_6	-0.0239211
Cam_B_42	Cam_An_6	-0.0205204
Cam_B_43	Cam_An_6	-0.00932152
Cam_B_5	Cam_An_6	-0.00434338
Cam_K_1	Cam_An_6	0.00359015
Cam_K_10	Cam_An_6	0.000849924
Cam_K_11	Cam_An_6	-0.00614186
Cam_K_2	Cam_An_6	-0.0173623
Cam_K_3	Cam_An_6	0.0214545
Cam_K_4	Cam_An_6	0.0107764
Cam_K_5	Cam_An_6	0.000650774
Cam_K_7	Cam_An_6	0.0077625
Cam_K_8	Cam_An_6	-0.0373408
Cam_K_9	Cam_An_6	-0.00453741
Cam_L_10	Cam_An_6	-0.000187434
Cam_L_2	Cam_An_6	-0.000910348
Cam_L_30	Cam_An_6	0.00433396
Cam_L_31	Cam_An_6	-0.0114452
Cam_L_32	Cam_An_6	-0.0140501
Cam_L_34	Cam_An_6	-0.00318984
Cam_L_37	Cam_An_6	-0.00350213
Cam_L_39	Cam_An_6	-0.0259301
Cam_L_4	Cam_An_6	0.01991
Cam_L_8	Cam_An_6	-0.0146498
Cam_B_13a	Cam_An_7	-0.0177322
Cam_B_13b	Cam_An_7	-0.0272897
Cam_B_14	Cam_An_7	0.00450452
Cam_B_38	Cam_An_7	-0.00630833
Cam_B_42	Cam_An_7	-0.0092396
Cam_B_43	Cam_An_7	-0.0160018
Cam_B_5	Cam_An_7	-0.0194752
Cam_K_1	Cam_An_7	-0.00343259
Cam_K_10	Cam_An_7	-0.00961299
Cam_K_11	Cam_An_7	-0.00419887
Cam_K_2	Cam_An_7	-0.0136387
Cam_K_3	Cam_An_7	0.00465345
Cam_K_4	Cam_An_7	-0.00626395
Cam_K_5	Cam_An_7	-0.016412
Cam_K_7	Cam_An_7	0.0159299
Cam_K_8	Cam_An_7	-0.00240442
Cam_K_9	Cam_An_7	-0.014245
Cam_L_10	Cam_An_7	0.00596471
Cam_L_2	Cam_An_7	-0.0148851
Cam_L_30	Cam_An_7	-0.00675564
Cam_L_31	Cam_An_7	-0.0240807
Cam_L_32	Cam_An_7	-0.00673372
Cam_L_34	Cam_An_7	-0.0197652
Cam_L_37	Cam_An_7	-0.022711
Cam_L_39	Cam_An_7	-0.0229346
Cam_L_4	Cam_An_7	-0.0136704
Cam_L_8	Cam_An_7	-0.00593842
Cam_B_13b	Cam_B_13a	-0.0140658
Cam_B_14	Cam_B_13a	-0.000523903
Cam_B_38	Cam_B_13a	0.0126834
Cam_B_42	Cam_B_13a	-0.0145423
Cam_B_43	Cam_B_13a	-0.0242794
Cam_B_5	Cam_B_13a	-0.0256859
Cam_K_1	Cam_B_13a	-0.00524116
Cam_K_10	Cam_B_13a	-0.027767
Cam_K_11	Cam_B_13a	-0.0185568
Cam_K_2	Cam_B_13a	-0.0318092
Cam_K_3	Cam_B_13a	-0.0244486
Cam_K_4	Cam_B_13a	-0.0144507
Cam_K_5	Cam_B_13a	-0.0133909
Cam_K_7	Cam_B_13a	-0.00271294
Cam_K_8	Cam_B_13a	-0.0134642
Cam_K_9	Cam_B_13a	-0.0126367
Cam_L_10	Cam_B_13a	-0.00273807
Cam_L_2	Cam_B_13a	0.00608466
Cam_L_30	Cam_B_13a	-0.0209097
Cam_L_31	Cam_B_13a	-0.00414538
Cam_L_32	Cam_B_13a	-0.0257125
Cam_L_34	Cam_B_13a	-0.0258335
Cam_L_37	Cam_B_13a	-0.0201593
Cam_L_39	Cam_B_13a	-0.0167361
Cam_L_4	Cam_B_13a	-0.0125352
Cam_L_8	Cam_B_13a	-0.0035533
Cam_B_14	Cam_B_13b	-0.00999618
Cam_B_38	Cam_B_13b	-0.0116335
Cam_B_42	Cam_B_13b	0.309871
Cam_B_43	Cam_B_13b	0.00940761
Cam_B_5	Cam_B_13b	-0.0166715
Cam_K_1	Cam_B_13b	-0.0117189
Cam_K_10	Cam_B_13b	-0.0017839
Cam_K_11	Cam_B_13b	-0.0212801
Cam_K_2	Cam_B_13b	-0.0177758
Cam_K_3	Cam_B_13b	0.00501911
Cam_K_4	Cam_B_13b	-0.0127512
Cam_K_5	Cam_B_13b	-0.0277218
Cam_K_7	Cam_B_13b	-0.0112532
Cam_K_8	Cam_B_13b	-0.0382172
Cam_K_9	Cam_B_13b	0.0047837
Cam_L_10	Cam_B_13b	-0.00665093
Cam_L_2	Cam_B_13b	-0.00385207
Cam_L_30	Cam_B_13b	-0.00513597
Cam_L_31	Cam_B_13b	-0.0145366
Cam_L_32	Cam_B_13b	-0.0142411
Cam_L_34	Cam_B_13b	-0.00286182
Cam_L_37	Cam_B_13b	-0.011973
Cam_L_39	Cam_B_13b	-0.0198782
Cam_L_4	Cam_B_13b	-0.00952355
Cam_L_8	Cam_B_13b	-0.0111787
Cam_B_38	Cam_B_14	-0.0328961
Cam_B_42	Cam_B_14	-0.00565947
Cam_B_43	Cam_B_14	0.00611136
Cam_B_5	Cam_B_14	-0.020752
Cam_K_1	Cam_B_14	0.00767895
Cam_K_10	Cam_B_14	-0.0139445
Cam_K_11	Cam_B_14	0.00408941
Cam_K_2	Cam_B_14	-0.00921807
Cam_K_3	Cam_B_14	-0.00195721
Cam_K_4	Cam_B_14	0.00215549
Cam_K_5	Cam_B_14	-0.0168096
Cam_K_7	Cam_B_14	-0.00723255
Cam_K_8	Cam_B_14	-0.000973724
Cam_K_9	Cam_B_14	-0.0064553
Cam_L_10	Cam_B_14	0.0135473
Cam_L_2	Cam_B_14	-0.017613
Cam_L_30	Cam_B_14	-0.0146635
Cam_L_31	Cam_B_14	-0.00173699
Cam_L_32	Cam_B_14	0.0128076
Cam_L_34	Cam_B_14	-0.00818997
Cam_L_37	Cam_B_14	-0.004567
Cam_L_39	Cam_B_14	0.01455
Cam_L_4	Cam_B_14	0.00465782
Cam_L_8	Cam_B_14	-0.00725655
Cam_B_42	Cam_B_38	0.000280306
Cam_B_43	Cam_B_38	-0.00698724
Cam_B_5	Cam_B_38	-0.00264042
Cam_K_1	Cam_B_38	-0.0041611
Cam_K_10	Cam_B_38	-0.0406299
Cam_K_11	Cam_B_38	-0.0165029
Cam_K_2	Cam_B_38	-0.0158406
Cam_K_3	Cam_B_38	-0.0238713
Cam_K_4	Cam_B_38	-0.002322
Cam_K_5	Cam_B_38	-0.0158144
Cam_K_7	Cam_B_38	-0.00902004
Cam_K_8	Cam_B_38	-0.00705824
Cam_K_9	Cam_B_38	-0.0348101
Cam_L_10	Cam_B_38	-0.0330631
Cam_L_2	Cam_B_38	-0.00984624
Cam_L_30	Cam_B_38	-0.0204644
Cam_L_31	Cam_B_38	0.00193347
Cam_L_32	Cam_B_38	-0.00966444
Cam_L_34	Cam_B_38	-0.0114183
Cam_L_37	Cam_B_38	-0.0154239
Cam_L_39	Cam_B_38	-0.0186569
Cam_L_4	Cam_B_38	-0.0248516
Cam_L_8	Cam_B_38	-0.00319081
Cam_B_43	Cam_B_42	-0.0146161
Cam_B_5	Cam_B_42	-0.0220118
Cam_K_1	Cam_B_42	-0.0296766
Cam_K_10	Cam_B_42	-0.0175656
Cam_K_11	Cam_B_42	-0.0223586
Cam_K_2	Cam_B_42	-0.0235686
Cam_K_3	Cam_B_42	-0.0196523
Cam_K_4	Cam_B_42	-0.00810642
Cam_K_5	Cam_B_42	-0.0169084
Cam_K_7	Cam_B_42	-0.0163395
Cam_K_8	Cam_B_42	-0.0360783
Cam_K_9	Cam_B_42	0.00715258
Cam_L_10	Cam_B_42	-0.0181925
Cam_L_2	Cam_B_42	-0.00129695
Cam_L_30	Cam_B_42	-0.000940777
Cam_L_31	Cam_B_42	-0.0228896
Cam_L_32	Cam_B_42	-0.00457994
Cam_L_34	Cam_B_42	-0.0272047
Cam_L_37	Cam_B_42	-0.0161199
Cam_L_39	Cam_B_42	-0.00650692
Cam_L_4	Cam_B_42	-0.032498
Cam_L_8	Cam_B_42	-0.0184249
Cam_B_5	Cam_B_43	0.00356128
Cam_K_1	Cam_B_43	-0.00386805
Cam_K_10	Cam_B_43	0.000695856
Cam_K_11	Cam_B_43	0.00716918
Cam_K_2	Cam_B_43	-0.00723592
Cam_K_3	Cam_B_43	-0.013948
Cam_K_4	Cam_B_43	-0.0123102
Cam_K_5	Cam_B_43	-0.00419594
Cam_K_7	Cam_B_43	-0.0245789
Cam_K_8	Cam_B_43	-0.0117317
Cam_K_9	Cam_B_43	-0.0112373
Cam_L_10	Cam_B_43	-0.013299
Cam_L_2	Cam_B_43	-0.021784
Cam_L_30	Cam_B_43	-0.00634956
Cam_L_31	Cam_B_43	0.0171887
Cam_L_32	Cam_B_43	-0.0015266
Cam_L_34	Cam_B_43	0.00247206
Cam_L_37	Cam_B_43	-0.00904839
Cam_L_39	Cam_B_43	0.00391368
Cam_L_4	Cam_B_43	0.000743608
Cam_L_8	Cam_B_43	0.0110377
Cam_K_1	Cam_B_5	0.00600095
Cam_K_10	Cam_B_5	-0.025901
Cam_K_11	Cam_B_5	-0.0256645
Cam_K_2	Cam_B_5	-0.0120507
Cam_K_3	Cam_B_5	-0.0204778
Cam_K_4	Cam_B_5	-0.0136343
Cam_K_5	Cam_B_5	-0.00148066
Cam_K_7	Cam_B_5	-0.0155482
Cam_K_8	Cam_B_5	-0.00998794
Cam_K_9	Cam_B_5	-0.0233266
Cam_L_10	Cam_B_5	-0.0102243
Cam_L_2	Cam_B_5	-0.00843017
Cam_L_30	Cam_B_5	-0.00750637
Cam_L_31	Cam_B_5	0.00528764
Cam_L_32	Cam_B_5	-0.0107033
Cam_L_34	Cam_B_5	-0.010194
Cam_L_37	Cam_B_5	-0.0140135
Cam_L_39	Cam_B_5	-0.000450831
Cam_L_4	Cam_B_5	-0.0104546
Cam_L_8	Cam_B_5	-0.00966966
Cam_K_10	Cam_K_1	0.000165637
Cam_K_11	Cam_K_1	0.00450747
Cam_K_2	Cam_K_1	-0.00366786
Cam_K_3	Cam_K_1	-0.00180233
Cam_K_4	Cam_K_1	0.00235558
Cam_K_5	Cam_K_1	-0.0116644
Cam_K_7	Cam_K_1	0.0119981
Cam_K_8	Cam_K_1	-0.0025407
Cam_K_9	Cam_K_1	-0.0136313
Cam_L_10	Cam_K_1	-0.0147495
Cam_L_2	Cam_K_1	-0.0170304
Cam_L_30	Cam_K_1	-0.000998414
Cam_L_31	Cam_K_1	-0.00749148
Cam_L_32	Cam_K_1	-0.0303934
Cam_L_34	Cam_K_1	-0.00167299
Cam_L_37	Cam_K_1	-0.00900028
Cam_L_39	Cam_K_1	-0.0113925
Cam_L_4	Cam_K_1	-0.00874497
Cam_L_8	Cam_K_1	-0.0213948
Cam_K_11	Cam_K_10	-0.0173833
Cam_K_2	Cam_K_10	7.83154e-05
Cam_K_3	Cam_K_10	-0.00499109
Cam_K_4	Cam_K_10	-0.00765024
Cam_K_5	Cam_K_10	-0.00274622
Cam_K_7	Cam_K_10	-0.0147877
Cam_K_8	Cam_K_10	-0.00552271
Cam_K_9	Cam_K_10	0.18333
Cam_L_10	Cam_K_10	-0.00470172
Cam_L_2	Cam_K_10	-0.0234878
Cam_L_30	Cam_K_10	-0.0137964
Cam_L_31	Cam_K_10	-0.0194916
Cam_L_32	Cam_K_10	-0.0126606
Cam_L_34	Cam_K_10	-0.0114247
Cam_L_37	Cam_K_10	-0.0111679
Cam_L_39	Cam_K_10	-0.0173996
Cam_L_4	Cam_K_10	-0.0112802
Cam_L_8	Cam_K_10	0.00894111
Cam_K_2	Cam_K_11	0.00805419
Cam_K_3	Cam_K_11	-0.00884027
Cam_K_4	Cam_K_11	-0.00282073
Cam_K_5	Cam_K_11	0.0125839
Cam_K_7	Cam_K_11	0.000935273
Cam_K_8	Cam_K_11	-0.00682501
Cam_K_9	Cam_K_11	-0.00946664
Cam_L_10	Cam_K_11	-0.0217386
Cam_L_2	Cam_K_11	-0.00900454
Cam_L_30	Cam_K_11	-0.0196186
Cam_L_31	Cam_K_11	-0.0114461
Cam_L_32	Cam_K_11	0.0076061
Cam_L_34	Cam_K_11	-0.00210517
Cam_L_37	Cam_K_11	-0.0350097
Cam_L_39	Cam_K_11	-0.0278197
Cam_L_4	Cam_K_11	-0.00572152
Cam_L_8	Cam_K_11	-0.00184327
Cam_K_3	Cam_K_2	-0.00309292
Cam_K_4	Cam_K_2	0.00289078
Cam_K_5	Cam_K_2	0.00810093
Cam_K_7	Cam_K_2	0.00262913
Cam_K_8	Cam_K_2	-0.00728174
Cam_K_9	Cam_K_2	-0.0143069
Cam_L_10	Cam_K_2	-0.00372458
Cam_L_2	Cam_K_2	0.00445155
Cam_L_30	Cam_K_2	0.00600067
Cam_L_31	Cam_K_2	0.0109422
Cam_L_32	Cam_K_2	-0.0111115
Cam_L_34	Cam_K_2	-0.0074288
Cam_L_37	Cam_K_2	0.0018404
Cam_L_39	Cam_K_2	-0.0192321
Cam_L_4	Cam_K_2	-0.0201905
Cam_L_8	Cam_K_2	0.00179167
Cam_K_4	Cam_K_3	-0.0137819
Cam_K_5	Cam_K_3	-0.0111747
Cam_K_7	Cam_K_3	-0.00340717
Cam_K_8	Cam_K_3	0.00838592
Cam_K_9	Cam_K_3	-0.0188673
Cam_L_10	Cam_K_3	0.00332123
Cam_L_2	Cam_K_3	-0.00745775
Cam_L_30	Cam_K_3	0.000851812
Cam_L_31	Cam_K_3	0.0059184
Cam_L_32	Cam_K_3	-0.00795388
Cam_L_34	Cam_K_3	-0.016087
Cam_L_37	Cam_K_3	-0.00173601
Cam_L_39	Cam_K_3	-0.000833148
Cam_L_4	Cam_K_3	-0.0198836
Cam_L_8	Cam_K_3	-0.01063
Cam_K_5	Cam_K_4	0.0807676
Cam_K_7	Cam_K_4	0.00812186
Cam_K_8	Cam_K_4	-0.00210932
Cam_K_9	Cam_K_4	-0.0286439
Cam_L_10	Cam_K_4	-0.00113941
Cam_L_2	Cam_K_4	-0.0115689
Cam_L_30	Cam_K_4	-0.0258881
Cam_L_31	Cam_K_4	-0.0174963
Cam_L_32	Cam_K_4	-0.00776039
Cam_L_34	Cam_K_4	-0.00148904
Cam_L_37	Cam_K_4	-0.00394098
Cam_L_39	Cam_K_4	-0.00421099
Cam_L_4	Cam_K_4	0.00570962
Cam_L_8	Cam_K_4	-0.0119313
Cam_K_7	Cam_K_5	-0.0160306
Cam_K_8	Cam_K_5	0.013791
Cam_K_9	Cam_K_5	-0.00992667
Cam_L_10	Cam_K_5	-0.00461842
Cam_L_2	Cam_K_5	-0.02172
Cam_L_30	Cam_K_5	-0.0183622
Cam_L_31	Cam_K_5	-0.0147201
Cam_L_32	Cam_K_5	-0.014169
Cam_L_34	Cam_K_5	-0.0149577
Cam_L_37	Cam_K_5	-0.0100488
Cam_L_39	Cam_K_5	-0.00649784
Cam_L_4	Cam_K_5	0.00631381
Cam_L_8	Cam_K_5	-0.0101747
Cam_K_8	Cam_K_7	0.0162503
Cam_K_9	Cam_K_7	-0.0323147
Cam_L_10	Cam_K_7	-0.00922957
Cam_L_2	Cam_K_7	-0.004862
Cam_L_30	Cam_K_7	-0.00258976
Cam_L_31	Cam_K_7	-0.00406346
Cam_L_32	Cam_K_7	-0.0185799
Cam_L_34	Cam_K_7	-0.0141001
Cam_L_37	Cam_K_7	-0.0126587
Cam_L_39	Cam_K_7	0.00210859
Cam_L_4	Cam_K_7	0.00642118
Cam_L_8	Cam_K_7	-0.0295683
Cam_K_9	Cam_K_8	0.00470717
Cam_L_10	Cam_K_8	-0.00948374
Cam_L_2	Cam_K_8	0.00736848
Cam_L_30	Cam_K_8	-0.0145016
Cam_L_31	Cam_K_8	-0.0144043
Cam_L_32	Cam_K_8	-0.0247971
Cam_L_34	Cam_K_8	-0.0116657
Cam_L_37	Cam_K_8	-0.00268652
Cam_L_39	Cam_K_8	-0.0328986
Cam_L_4	Cam_K_8	0.00722184
Cam_L_8	Cam_K_8	0.0120922
Cam_L_10	Cam_K_9	0.00919596
Cam_L_2	Cam_K_9	-0.0171535
Cam_L_30	Cam_K_9	0.000327512
Cam_L_31	Cam_K_9	-0.00213679
Cam_L_32	Cam_K_9	-0.0160928
Cam_L_34	Cam_K_9	-0.0181843
Cam_L_37	Cam_K_9	-0.00160347
Cam_L_39	Cam_K_9	-0.0210516
Cam_L_4	Cam_K_9	-0.000886422
Cam_L_8	Cam_K_9	-0.00848459
Cam_L_2	Cam_L_10	-0.000239358
Cam_L_30	Cam_L_10	0.00924165
Cam_L_31	Cam_L_10	0.00458832
Cam_L_32	Cam_L_10	-0.00261668
Cam_L_34	Cam_L_10	-0.0127776
Cam_L_37	Cam_L_10	0.0903971
Cam_L_39	Cam_L_10	-0.00461674
Cam_L_4	Cam_L_10	0.0176228
Cam_L_8	Cam_L_10	-0.0145212
Cam_L_30	Cam_L_2	-0.00712841
Cam_L_31	Cam_L_2	-0.00715353
Cam_L_32	Cam_L_2	-0.0166449
Cam_L_34	Cam_L_2	-0.00798027
Cam_L_37	Cam_L_2	0.00291742
Cam_L_39	Cam_L_2	-0.0182427
Cam_L_4	Cam_L_2	0.00499663
Cam_L_8	Cam_L_2	-0.0158144
Cam_L_31	Cam_L_30	0.00492251
Cam_L_32	Cam_L_30	0.0264577
Cam_L_34	Cam_L_30	-0.0169447
Cam_L_37	Cam_L_30	-0.0102454
Cam_L_39	Cam_L_30	0.0024045
Cam_L_4	Cam_L_30	-0.00673839
Cam_L_8	Cam_L_30	-0.00883997
Cam_L_32	Cam_L_31	0.00535021
Cam_L_34	Cam_L_31	-0.00258123
Cam_L_37	Cam_L_31	-0.00105647
Cam_L_39	Cam_L_31	-0.00123662
Cam_L_4	Cam_L_31	-0.004354
Cam_L_8	Cam_L_31	-0.00832693
Cam_L_34	Cam_L_32	-0.0154227
Cam_L_37	Cam_L_32	-0.00216646
Cam_L_39	Cam_L_32	-0.0121172
Cam_L_4	Cam_L_32	-0.00475551
Cam_L_8	Cam_L_32	-0.00217251
Cam_L_37	Cam_L_34	-0.00329648
Cam_L_39	Cam_L_34	-0.00337933
Cam_L_4	Cam_L_34	-0.0051996
Cam_L_8	Cam_L_34	0.0040337
Cam_L_39	Cam_L_37	0.00210123
Cam_L_4	Cam_L_37	-0.00186782
Cam_L_8	Cam_L_37	-0.00945508
Cam_L_4	Cam_L_39	-0.0220484
Cam_L_8	Cam_L_39	-0.00560495
Cam_L_8	Cam_L_4	-0.025735
