# Supplementary material for: Genome Diversity and Signatures of Selection for Production and Performance Traits in Dromedary Camels
Source: Front Genet. 2019 Sep 19;10:893. doi: 10.3389/fgene.2019.00893 (PMC6761857; doi:10.3389/fgene.2019.00893)
Supplement: Supplementary file 4 [file Table_4.xlsx]

## Sheet: packing_camel
Supplementary Table 4: Candidate genome regions in the extreme lower 0.1% tail of the Zhp distribution in the packing, racing and all Sudanese dromedary camels.
scaffold	start (bp)	stop (bp)
NW_011590959.1	150001	225000
NW_011590964.1	5850001	5925000
NW_011590966.1	725001	800000
NW_011590966.1	6500001	6575000
NW_011590969.1	1150001	1200000
NW_011590970.1	5275001	5350000
NW_011590971.1	1325001	1375000
NW_011590973.1	7950001	8000000
NW_011590978.1	800001	875000
NW_011590979.1	11150001	11200000
NW_011590980.1	600001	675000
NW_011590980.1	6875001	6950000
NW_011590982.1	675001	725000
NW_011590994.1	750001	825000
NW_011590994.1	7650001	7700000
NW_011590996.1	9800001	9875000
NW_011590996.1	11675001	11725000
NW_011590999.1	8950001	9000000
NW_011591003.1	1150001	1225000
NW_011591005.1	625001	675000
NW_011591011.1	1000001	1075000
NW_011591012.1	950001	1025000
NW_011591017.1	1375001	1450000
NW_011591017.1	5975001	6050000
NW_011591028.1	7275001	7350000
NW_011591037.1	200001	275000
NW_011591037.1	3050001	3125000
NW_011591039.1	13200001	13275000
NW_011591049.1	1900001	1975000
NW_011591049.1	2625001	2700000
NW_011591061.1	8225001	8275000
NW_011591062.1	1	50000
NW_011591065.1	100001	150000
NW_011591069.1	900001	975000
NW_011591073.1	1	75000
NW_011591074.1	6575001	6650000
NW_011591074.1	7875001	7950000
NW_011591082.1	50001	125000
NW_011591084.1	925001	1000000
NW_011591086.1	575001	650000
NW_011591090.1	175001	250000
NW_011591092.1	2825001	2900000
NW_011591096.1	125001	200000
NW_011591101.1	1	50000
NW_011591106.1	7100001	7175000
NW_011591109.1	2225001	2275000
NW_011591115.1	475001	550000
NW_011591115.1	3175001	3250000
NW_011591115.1	6050001	6125000
NW_011591116.1	50001	100000
NW_011591131.1	3150001	3225000
NW_011591134.1	1150001	1200000
NW_011591135.1	250001	300000
NW_011591136.1	2275001	2350000
NW_011591139.1	1150001	1200000
NW_011591145.1	3700001	3775000
NW_011591149.1	600001	675000
NW_011591158.1	2050001	2125000
NW_011591169.1	425001	475000
NW_011591178.1	350001	425000
NW_011591178.1	675001	750000
NW_011591178.1	1675001	1750000
NW_011591181.1	2350001	2425000
NW_011591185.1	1025001	1075000
NW_011591192.1	100001	175000
NW_011591194.1	325001	375000
NW_011591195.1	2500001	2550000
NW_011591195.1	5525001	5600000
NW_011591195.1	5825001	5900000
NW_011591201.1	3350001	3400000
NW_011591218.1	2550001	2600000
NW_011591221.1	3600001	3650000
NW_011591226.1	1450001	1525000
NW_011591235.1	225001	300000
NW_011591235.1	550001	600000
NW_011591236.1	2925001	2975000
NW_011591243.1	25001	100000
NW_011591254.1	50001	100000
NW_011591258.1	6350001	6425000
NW_011591259.1	2725001	2800000
NW_011591284.1	2525001	2600000
NW_011591289.1	175001	250000
NW_011591290.1	4550001	4625000
NW_011591302.1	4200001	4275000
NW_011591304.1	1	50000
NW_011591304.1	550001	625000
NW_011591304.1	2025001	2075000
NW_011591326.1	1325001	1400000
NW_011591336.1	2550001	2625000
NW_011591336.1	4350001	4425000
NW_011591336.1	7150001	7225000
NW_011591337.1	2325001	2375000
NW_011591350.1	500001	550000
NW_011591353.1	1675001	1750000
NW_011591356.1	650001	700000
NW_011591359.1	3075001	3150000
NW_011591359.1	5000001	5075000
NW_011591359.1	7400001	7475000
NW_011591362.1	5000001	5075000
NW_011591369.1	1	50000
NW_011591382.1	1550001	1625000
NW_011591382.1	4725001	4775000
NW_011591407.1	1650001	1700000
NW_011591411.1	1150001	1225000
NW_011591414.1	125001	175000
NW_011591434.1	275001	325000
NW_011591447.1	1050001	1125000
NW_011591469.1	5575001	5650000
NW_011591477.1	1550001	1600000
NW_011591498.1	550001	600000
NW_011591505.1	2525001	2600000
NW_011591518.1	3500001	3575000
NW_011591518.1	4600001	4650000
NW_011591527.1	50001	100000
NW_011591548.1	3800001	3875000
NW_011591548.1	3975001	4050000
NW_011591550.1	6075001	6125000
NW_011591607.1	4300001	4375000
NW_011591607.1	5725001	5800000
NW_011591609.1	1	50000
NW_011591649.1	1650001	1725000
NW_011591660.1	2225001	2300000
NW_011591674.1	3850001	3900000
NW_011591705.1	3075001	3150000
NW_011591716.1	1	50000
NW_011591728.1	1275001	1350000
NW_011591734.1	1775001	1825000
NW_011591736.1	525001	600000
NW_011591749.1	275001	325000
NW_011591769.1	575001	625000
NW_011591794.1	850001	925000
NW_011591834.1	675001	750000
NW_011591857.1	1	50000
NW_011591895.1	225001	275000
NW_011591913.1	2900001	2975000
NW_011591927.1	25001	75000
NW_011591968.1	25001	75000
NW_011591997.1	1	50000
NW_011592012.1	225001	275000
NW_011592100.1	50001	100000
NW_011592100.1	175001	250000
NW_011592128.1	725001	800000
NW_011592143.1	1	50000
NW_011592191.1	1	50000
NW_011592193.1	1	50000
NW_011592200.1	1	50000
NW_011592262.1	525001	600000
NW_011592279.1	225001	275000
NW_011592286.1	125001	175000
NW_011592300.1	300001	350000
NW_011592307.1	250001	325000
NW_011592405.1	1	50000
NW_011592419.1	125001	200000
NW_011592609.1	1	50000
NW_011593194.1	950001	1000000
NW_011593236.1	1	50000
NW_011593245.1	1	50000
NW_011593345.1	1	50000
NW_011593381.1	1	50000
NW_011593448.1	500001	575000
NW_011593450.1	1	50000
NW_011593472.1	1	50000
NW_011593548.1	1	50000
NW_011593585.1	1	50000
NW_011593662.1	1	50000
NW_011593777.1	800001	875000
NW_011593801.1	1	50000
NW_011594265.1	1	50000
NW_011594378.1	1	50000
NW_011594451.1	1	50000
NW_011594678.1	1	50000
NW_011594778.1	1	50000
NW_011594807.1	800001	875000
NW_011595470.1	1	50000
NW_011595579.1	1	50000
NW_011596559.1	1	50000
NW_011597112.1	1	50000
NW_011597206.1	1	50000
NW_011599233.1	1	50000
NW_011599535.1	1	50000
NW_011599563.1	1	50000
NW_011599768.1	1	50000
NW_011600351.1	1	50000
NW_011610426.1	1	50000
NW_011611162.1	1	50000
NW_011611731.1	1	50000
NW_011618400.1	1	50000
NW_011619554.1	1	50000
NW_011621772.1	1	50000

## Sheet: racing_camel
Scaffold	Start (bp)	Stop (bp)
NW_011590959.1	150001	225000
NW_011590964.1	3350001	3400000
NW_011590964.1	3550001	3625000
NW_011590964.1	5850001	5925000
NW_011590966.1	725001	800000
NW_011590966.1	6500001	6575000
NW_011590969.1	1150001	1200000
NW_011590970.1	5275001	5350000
NW_011590971.1	1325001	1375000
NW_011590973.1	475001	550000
NW_011590973.1	5700001	5750000
NW_011590973.1	7950001	8000000
NW_011590975.1	2150001	2225000
NW_011590975.1	5850001	5900000
NW_011590978.1	1	50000
NW_011590978.1	800001	875000
NW_011590979.1	5300001	5350000
NW_011590979.1	9400001	9450000
NW_011590979.1	11150001	11200000
NW_011590980.1	600001	675000
NW_011590980.1	6875001	6950000
NW_011590981.1	1300001	1375000
NW_011590994.1	750001	825000
NW_011590994.1	5325001	5375000
NW_011590996.1	1825001	1900000
NW_011590996.1	9800001	9875000
NW_011590996.1	11675001	11725000
NW_011590997.1	6175001	6225000
NW_011590999.1	2125001	2175000
NW_011590999.1	8950001	9000000
NW_011591002.1	875001	925000
NW_011591003.1	2375001	2450000
NW_011591003.1	2575001	2625000
NW_011591005.1	275001	350000
NW_011591005.1	625001	675000
NW_011591005.1	11000001	11050000
NW_011591011.1	1000001	1075000
NW_011591012.1	950001	1025000
NW_011591012.1	2075001	2125000
NW_011591017.1	1375001	1450000
NW_011591017.1	5975001	6050000
NW_011591018.1	6375001	6425000
NW_011591018.1	11675001	11725000
NW_011591018.1	16750001	16825000
NW_011591028.1	7275001	7350000
NW_011591034.1	2275001	2325000
NW_011591039.1	11200001	11275000
NW_011591039.1	13200001	13275000
NW_011591040.1	1100001	1175000
NW_011591040.1	3200001	3275000
NW_011591040.1	3975001	4025000
NW_011591048.1	2200001	2250000
NW_011591049.1	1900001	1975000
NW_011591049.1	2625001	2700000
NW_011591055.1	3925001	4000000
NW_011591061.1	8225001	8275000
NW_011591062.1	1	50000
NW_011591065.1	100001	150000
NW_011591069.1	1225001	1300000
NW_011591070.1	650001	725000
NW_011591070.1	3700001	3750000
NW_011591071.1	2950001	3025000
NW_011591074.1	6575001	6650000
NW_011591074.1	7875001	7950000
NW_011591078.1	50001	100000
NW_011591080.1	425001	500000
NW_011591082.1	50001	125000
NW_011591086.1	575001	650000
NW_011591092.1	1775001	1850000
NW_011591092.1	2825001	2900000
NW_011591095.1	1	100000
NW_011591096.1	125001	200000
NW_011591096.1	250001	300000
NW_011591100.1	5775001	5825000
NW_011591100.1	12775001	12825000
NW_011591101.1	1	50000
NW_011591104.1	375001	450000
NW_011591105.1	4650001	4725000
NW_011591106.1	7100001	7175000
NW_011591109.1	300001	350000
NW_011591109.1	2225001	2300000
NW_011591110.1	4500001	4575000
NW_011591111.1	1450001	1500000
NW_011591112.1	3300001	3350000
NW_011591115.1	175001	225000
NW_011591115.1	475001	550000
NW_011591115.1	3175001	3250000
NW_011591124.1	22250001	22325000
NW_011591127.1	2725001	2775000
NW_011591131.1	3150001	3225000
NW_011591134.1	1150001	1200000
NW_011591135.1	75001	150000
NW_011591135.1	250001	300000
NW_011591136.1	2275001	2350000
NW_011591137.1	125001	175000
NW_011591139.1	1150001	1200000
NW_011591140.1	550001	625000
NW_011591142.1	1075001	1150000
NW_011591145.1	975001	1050000
NW_011591145.1	2375001	2450000
NW_011591145.1	3700001	3775000
NW_011591147.1	3500001	3550000
NW_011591149.1	600001	675000
NW_011591153.1	5100001	5150000
NW_011591158.1	2050001	2125000
NW_011591163.1	800001	875000
NW_011591169.1	425001	475000
NW_011591172.1	750001	825000
NW_011591176.1	25001	100000
NW_011591178.1	350001	425000
NW_011591181.1	2350001	2425000
NW_011591181.1	5600001	5675000
NW_011591183.1	625001	725000
NW_011591183.1	6000001	6075000
NW_011591183.1	7950001	8000000
NW_011591185.1	1025001	1075000
NW_011591188.1	475001	525000
NW_011591192.1	100001	175000
NW_011591194.1	325001	375000
NW_011591195.1	2500001	2575000
NW_011591195.1	5525001	5600000
NW_011591198.1	9425001	9475000
NW_011591198.1	9600001	9650000
NW_011591200.1	3850001	3900000
NW_011591200.1	4500001	4575000
NW_011591205.1	2725001	2775000
NW_011591205.1	5450001	5500000
NW_011591219.1	1	75000
NW_011591221.1	3600001	3650000
NW_011591223.1	650001	700000
NW_011591226.1	1450001	1525000
NW_011591232.1	175001	250000
NW_011591234.1	1875001	1925000
NW_011591234.1	3900001	3975000
NW_011591235.1	225001	300000
NW_011591236.1	2925001	2975000
NW_011591258.1	5150001	5225000
NW_011591258.1	6350001	6425000
NW_011591265.1	1675001	1750000
NW_011591267.1	1300001	1350000
NW_011591284.1	2325001	2375000
NW_011591290.1	4550001	4625000
NW_011591295.1	2100001	2150000
NW_011591302.1	4200001	4275000
NW_011591304.1	550001	625000
NW_011591304.1	2025001	2075000
NW_011591319.1	1575001	1650000
NW_011591322.1	1150001	1225000
NW_011591326.1	5450001	5525000
NW_011591326.1	5575001	5650000
NW_011591328.1	1275001	1350000
NW_011591336.1	2550001	2625000
NW_011591336.1	5775001	5900000
NW_011591336.1	6025001	6075000
NW_011591346.1	4825001	4900000
NW_011591349.1	4250001	4325000
NW_011591350.1	500001	550000
NW_011591353.1	1675001	1750000
NW_011591356.1	650001	725000
NW_011591359.1	3075001	3150000
NW_011591359.1	5000001	5075000
NW_011591359.1	5700001	5775000
NW_011591359.1	7400001	7475000
NW_011591360.1	175001	250000
NW_011591362.1	5000001	5075000
NW_011591367.1	500001	575000
NW_011591369.1	1	50000
NW_011591372.1	2000001	2075000
NW_011591378.1	1675001	1750000
NW_011591378.1	1900001	1950000
NW_011591378.1	2175001	2250000
NW_011591384.1	3875001	3950000
NW_011591389.1	2600001	2650000
NW_011591394.1	1050001	1125000
NW_011591403.1	875001	950000
NW_011591407.1	1650001	1725000
NW_011591407.1	5450001	5525000
NW_011591411.1	1150001	1225000
NW_011591414.1	125001	200000
NW_011591419.1	975001	1050000
NW_011591420.1	25001	100000
NW_011591434.1	275001	325000
NW_011591435.1	775001	850000
NW_011591438.1	725001	775000
NW_011591438.1	1550001	1625000
NW_011591446.1	800001	875000
NW_011591446.1	2175001	2225000
NW_011591447.1	1050001	1125000
NW_011591448.1	2100001	2150000
NW_011591462.1	3900001	3950000
NW_011591469.1	5575001	5650000
NW_011591469.1	10325001	10400000
NW_011591469.1	10600001	10675000
NW_011591473.1	150001	200000
NW_011591484.1	2450001	2525000
NW_011591498.1	550001	600000
NW_011591505.1	2525001	2600000
NW_011591505.1	2750001	2825000
NW_011591509.1	7050001	7125000
NW_011591518.1	3500001	3575000
NW_011591518.1	4600001	4650000
NW_011591527.1	50001	100000
NW_011591548.1	3975001	4050000
NW_011591607.1	4300001	4375000
NW_011591607.1	5725001	5800000
NW_011591609.1	1	50000
NW_011591632.1	1925001	1975000
NW_011591636.1	3325001	3400000
NW_011591649.1	1100001	1175000
NW_011591649.1	1650001	1725000
NW_011591660.1	2225001	2300000
NW_011591662.1	7875001	7925000
NW_011591674.1	3200001	3275000
NW_011591682.1	150001	200000
NW_011591705.1	3075001	3150000
NW_011591716.1	1	50000
NW_011591728.1	1275001	1350000
NW_011591734.1	1775001	1825000
NW_011591734.1	2250001	2350000
NW_011591734.1	3850001	3900000
NW_011591736.1	525001	600000
NW_011591749.1	275001	325000
NW_011591749.1	750001	825000
NW_011591749.1	2200001	2275000
NW_011591776.1	1	50000
NW_011591787.1	1825001	1875000
NW_011591799.1	1125001	1200000
NW_011591801.1	675001	725000
NW_011591802.1	1	50000
NW_011591806.1	1675001	1750000
NW_011591833.1	1200001	1250000
NW_011591834.1	675001	750000
NW_011591852.1	1	50000
NW_011591857.1	1	50000
NW_011591887.1	50001	100000
NW_011591907.1	150001	200000
NW_011591913.1	2900001	2975000
NW_011591913.1	3550001	3600000
NW_011591922.1	1400001	1475000
NW_011591927.1	25001	75000
NW_011591928.1	900001	950000
NW_011591935.1	1	75000
NW_011591935.1	100001	150000
NW_011591951.1	275001	325000
NW_011591952.1	100001	175000
NW_011591978.1	225001	275000
NW_011592007.1	75001	150000
NW_011592100.1	50001	100000
NW_011592120.1	375001	450000
NW_011592128.1	725001	800000
NW_011592129.1	50001	125000
NW_011592143.1	1	50000
NW_011592151.1	1	50000
NW_011592153.1	2900001	2950000
NW_011592191.1	1	50000
NW_011592200.1	1	50000
NW_011592286.1	125001	175000
NW_011592293.1	275001	325000
NW_011592300.1	300001	350000
NW_011592384.1	225001	275000
NW_011592419.1	125001	200000
NW_011592477.1	950001	1025000
NW_011592490.1	600001	675000
NW_011592609.1	1	50000
NW_011592633.1	1	75000
NW_011592671.1	1	50000
NW_011592679.1	1	50000
NW_011592897.1	275001	325000
NW_011592994.1	1	50000
NW_011593085.1	125001	200000
NW_011593150.1	75001	150000
NW_011593236.1	1	50000
NW_011593345.1	1	50000
NW_011593381.1	1	50000
NW_011593448.1	500001	575000
NW_011593450.1	1	50000
NW_011593472.1	1	50000
NW_011593548.1	1	50000
NW_011593585.1	1	50000
NW_011593662.1	1	50000
NW_011593777.1	800001	875000
NW_011593845.1	1	50000
NW_011594265.1	1	50000
NW_011594451.1	1	50000
NW_011594678.1	1	50000
NW_011594778.1	1	50000
NW_011594807.1	800001	875000
NW_011595104.1	1	50000
NW_011595201.1	1	50000
NW_011595470.1	1	50000
NW_011595579.1	1	50000
NW_011595853.1	1	50000
NW_011596087.1	1	50000
NW_011596510.1	1	50000
NW_011597112.1	1	50000
NW_011598980.1	1	50000
NW_011599535.1	1	50000
NW_011599563.1	1	50000
NW_011599768.1	1	50000
NW_011599914.1	1	50000
NW_011610426.1	1	50000
NW_011611595.1	1	50000
NW_011611731.1	1	50000
NW_011612082.1	1	50000
NW_011613532.1	1	50000
NW_011618375.1	1	50000
NW_011619554.1	1	50000
NW_011621867.1	1	50000

## Sheet: combined sudan
scaffold	start (bp)	stop (bp)
NW_011590959.1	150001	225000
NW_011590964.1	3550001	3625000
NW_011590964.1	5850001	5925000
NW_011590966.1	725001	800000
NW_011590966.1	6500001	6575000
NW_011590969.1	1150001	1200000
NW_011590970.1	5275001	5350000
NW_011590971.1	1325001	1375000
NW_011590973.1	475001	550000
NW_011590973.1	7950001	8000000
NW_011590978.1	800001	875000
NW_011590979.1	9400001	9450000
NW_011590979.1	11150001	11200000
NW_011590980.1	600001	675000
NW_011590980.1	6875001	6950000
NW_011590982.1	675001	725000
NW_011590994.1	750001	825000
NW_011590996.1	9800001	9875000
NW_011590996.1	11675001	11725000
NW_011590999.1	8950001	9000000
NW_011591003.1	1150001	1225000
NW_011591005.1	625001	675000
NW_011591011.1	1000001	1075000
NW_011591012.1	950001	1025000
NW_011591017.1	1375001	1450000
NW_011591017.1	5975001	6050000
NW_011591028.1	7275001	7350000
NW_011591037.1	200001	275000
NW_011591037.1	3050001	3125000
NW_011591039.1	13200001	13275000
NW_011591049.1	1900001	1975000
NW_011591049.1	2625001	2700000
NW_011591061.1	8225001	8275000
NW_011591062.1	1	50000
NW_011591065.1	100001	150000
NW_011591074.1	6575001	6650000
NW_011591074.1	7875001	7950000
NW_011591082.1	50001	125000
NW_011591084.1	925001	1000000
NW_011591086.1	575001	650000
NW_011591092.1	2825001	2900000
NW_011591096.1	125001	200000
NW_011591101.1	1	50000
NW_011591106.1	7100001	7175000
NW_011591109.1	2225001	2300000
NW_011591115.1	475001	550000
NW_011591115.1	3175001	3250000
NW_011591131.1	3150001	3225000
NW_011591134.1	1150001	1200000
NW_011591135.1	250001	300000
NW_011591136.1	2275001	2350000
NW_011591139.1	1150001	1200000
NW_011591142.1	1075001	1150000
NW_011591145.1	3700001	3775000
NW_011591149.1	600001	675000
NW_011591158.1	2050001	2125000
NW_011591169.1	425001	475000
NW_011591178.1	350001	425000
NW_011591178.1	675001	750000
NW_011591181.1	2350001	2425000
NW_011591183.1	7950001	8000000
NW_011591185.1	1025001	1075000
NW_011591194.1	325001	375000
NW_011591195.1	2500001	2550000
NW_011591195.1	5525001	5600000
NW_011591205.1	5450001	5500000
NW_011591221.1	3600001	3650000
NW_011591226.1	1450001	1525000
NW_011591234.1	3900001	3975000
NW_011591235.1	225001	300000
NW_011591235.1	550001	600000
NW_011591236.1	2925001	2975000
NW_011591243.1	25001	100000
NW_011591254.1	50001	100000
NW_011591258.1	5150001	5225000
NW_011591258.1	6350001	6425000
NW_011591259.1	2725001	2800000
NW_011591284.1	2525001	2600000
NW_011591289.1	175001	250000
NW_011591290.1	4550001	4625000
NW_011591302.1	4200001	4275000
NW_011591304.1	1	50000
NW_011591304.1	550001	625000
NW_011591304.1	2025001	2075000
NW_011591336.1	2550001	2625000
NW_011591336.1	4350001	4425000
NW_011591346.1	4825001	4900000
NW_011591350.1	500001	550000
NW_011591353.1	1675001	1750000
NW_011591356.1	650001	725000
NW_011591359.1	3075001	3150000
NW_011591359.1	5000001	5075000
NW_011591359.1	7400001	7475000
NW_011591362.1	5000001	5075000
NW_011591369.1	1	50000
NW_011591407.1	1650001	1700000
NW_011591411.1	1150001	1225000
NW_011591414.1	125001	200000
NW_011591434.1	275001	325000
NW_011591447.1	1050001	1125000
NW_011591469.1	5575001	5650000
NW_011591477.1	1550001	1600000
NW_011591498.1	550001	600000
NW_011591505.1	2525001	2600000
NW_011591505.1	2750001	2825000
NW_011591518.1	3500001	3575000
NW_011591518.1	4600001	4650000
NW_011591527.1	50001	100000
NW_011591548.1	3800001	3875000
NW_011591548.1	3975001	4050000
NW_011591607.1	4300001	4375000
NW_011591607.1	5725001	5800000
NW_011591609.1	1	50000
NW_011591632.1	1925001	1975000
NW_011591649.1	1650001	1725000
NW_011591660.1	2225001	2300000
NW_011591662.1	3825001	3875000
NW_011591662.1	7875001	7925000
NW_011591705.1	3075001	3150000
NW_011591716.1	1	50000
NW_011591728.1	1275001	1350000
NW_011591734.1	1775001	1825000
NW_011591736.1	525001	600000
NW_011591749.1	275001	325000
NW_011591769.1	575001	625000
NW_011591794.1	850001	925000
NW_011591802.1	1	50000
NW_011591834.1	675001	750000
NW_011591857.1	1	50000
NW_011591895.1	225001	275000
NW_011591913.1	2900001	2975000
NW_011591927.1	25001	75000
NW_011591935.1	1	75000
NW_011592012.1	225001	275000
NW_011592100.1	50001	100000
NW_011592100.1	175001	250000
NW_011592128.1	725001	800000
NW_011592143.1	1	50000
NW_011592191.1	1	50000
NW_011592193.1	1	50000
NW_011592200.1	1	50000
NW_011592286.1	125001	175000
NW_011592300.1	300001	350000
NW_011592419.1	125001	200000
NW_011592609.1	1	50000
NW_011593194.1	950001	1000000
NW_011593236.1	1	50000
NW_011593245.1	1	50000
NW_011593345.1	1	50000
NW_011593381.1	1	50000
NW_011593448.1	500001	575000
NW_011593450.1	1	50000
NW_011593472.1	1	50000
NW_011593548.1	1	50000
NW_011593585.1	1	50000
NW_011593662.1	1	50000
NW_011593777.1	800001	875000
NW_011593801.1	1	50000
NW_011594265.1	1	50000
NW_011594451.1	1	50000
NW_011594678.1	1	50000
NW_011594778.1	1	50000
NW_011594807.1	800001	875000
NW_011595470.1	1	50000
NW_011595579.1	1	50000
NW_011597112.1	1	50000
NW_011597206.1	1	50000
NW_011598980.1	1	50000
NW_011599535.1	1	50000
NW_011599563.1	1	50000
NW_011599768.1	1	50000
NW_011599914.1	1	50000
NW_011610426.1	1	50000
NW_011611731.1	1	50000
NW_011619554.1	1	50000
NW_011621772.1	1	50000
