# Supplementary material for: Genome Diversity and Signatures of Selection for Production and Performance Traits in Dromedary Camels
Source: Front Genet. 2019 Sep 19;10:893. doi: 10.3389/fgene.2019.00893 (PMC6761857; doi:10.3389/fgene.2019.00893)
Supplement: Supplementary file 6 [file Table_6.xlsx]

## Sheet: Sheet1
Supplementary Table 6: Genetically differentiated regions in the extreme upper 0.1% tail of the Fst distribution between Sudan packing and racing camels
Scaffold	Start (bp)	Stop (bp)
NW_011591110.1	3100001	3175001
NW_011591176.1	3075001	3150001
NW_011591380.1	2750001	2825001
NW_011591695.1	400001	475001
NW_011591951.1	3750001	3800001
NW_011592043.1	1775001	1850001
NW_011592372.1	2650001	2700001
NW_011592449.1	1	50001
