# Supplementary material for: Genome Diversity and Signatures of Selection for Production and Performance Traits in Dromedary Camels
Source: Front Genet. 2019 Sep 19;10:893. doi: 10.3389/fgene.2019.00893 (PMC6761857; doi:10.3389/fgene.2019.00893)
Supplement: Supplementary file 7 [file Table_7.xlsx]

## Sheet: combined_Sudan
Supplementary Table 7: Genes within the candidate Hp genomic regions in all Sudanese, Packing and racing camels.
Scaffold	start (bp)	Stop (bp)	Gene_ID	Locus	Discreption	strand
NW_011590964.1	5860549	5865709	EDN1	XP_010994218.1	PREDICTED: endothelin-1	+
NW_011590966.1	603432	741431	FYB	XP_010998943.1	PREDICTED: FYN-binding protein isoform X2	-
NW_011590966.1	750892	796559	C9	XP_010998981.1	PREDICTED: complement component C9	-
NW_011590969.1	1175220	1206599	GXYLT1	XP_010973208.1	PREDICTED: glucoside xylosyltransferase 1	-
NW_011590971.1	1344189	1345645	LOC105085937	XP_010974575.1	PREDICTED: myomegalin-like	-
NW_011590978.1	812529	831668	SHE	XP_010979049.1	PREDICTED: SH2 domain-containing adapter protein E	+
NW_011590978.1	853968	894164	IL6R	XP_010979061.1	PREDICTED: interleukin-6 receptor subunit alpha	-
NW_011590978.1	775958	811511	TDRD10	XP_010978445.1	PREDICTED: tudor domain-containing protein 10	-
NW_011590979.1	11146714	11276579	CTNNA1	XP_010980395.1	PREDICTED: catenin alpha-1	+
NW_011590980.1	6907526	7398943	LOC105091804	XP_010981686.1	PREDICTED: uncharacterized protein C4orf22 homolog isoform X1	+
NW_011590996.1	9710833	10432746	DLG2	XP_010988597.1	PREDICTED: disks large homolog 2 isoform X9	-
NW_011590996.1	11675458	11768151	PICALM	XP_010988807.1	PREDICTED: phosphatidylinositol-binding clathrin assembly protein isoform X15	-
NW_011590999.1	8912269	9204240	ESRRG	XP_010991396.1	PREDICTED: estrogen-related receptor gamma isoform X1	+
NW_011591011.1	1072436	1084161	RAB14	XP_010996466.1	PREDICTED: ras-related protein Rab-14	+
NW_011591012.1	1016722	1017292	EID1	XP_010996888.1	PREDICTED: LOW QUALITY PROTEIN: EP300-interacting inhibitor of differentiation 1	-
NW_011591012.1	948907	1055014	SHC4	XP_010996899.1	PREDICTED: SHC-transforming protein 4	+
NW_011591017.1	5848476	6018408	RORB	XP_010998427.1	PREDICTED: nuclear receptor ROR-beta	+
NW_011591017.1	6045656	6165111	TRPM6	XP_010998279.1	PREDICTED: LOW QUALITY PROTEIN: transient receptor potential cation channel subfamily M member 6	-
NW_011591037.1	3057239	3058303	CCR8	XP_010973103.1	PREDICTED: C-C chemokine receptor type 8	-
NW_011591037.1	3113400	3114476	CX3CR1	XP_010973101.1	PREDICTED: CX3C chemokine receptor 1	+
NW_011591039.1	13224086	13226168	S100Z	XP_010973322.1	PREDICTED: protein S100-Z	+
NW_011591039.1	13256428	13268348	CRHBP	XP_010973323.1	PREDICTED: corticotropin-releasing factor-binding protein	+
NW_011591074.1	6634508	6680963	CCDC39	XP_010974536.1	PREDICTED: coiled-coil domain-containing protein 39	+
NW_011591074.1	7937238	7969928	KCNMB2	XP_010974562.1	PREDICTED: calcium-activated potassium channel subunit beta-2	-
NW_011591082.1	49986	64717	PRIM1	XP_010975136.1	PREDICTED: LOW QUALITY PROTEIN: DNA primase small subunit	+
NW_011591082.1	68451	80355	NACA	XP_010975137.1	PREDICTED: nascent polypeptide-associated complex subunit alpha	+
NW_011591082.1	102731	121402	PTGES3	XP_010975139.1	PREDICTED: prostaglandin E synthase 3	+
NW_011591084.1	935577	952792	AGPAT6	XP_010975234.1	PREDICTED: glycerol-3-phosphate acyltransferase 6	+
NW_011591084.1	965943	972362	NKX6-3	XP_010975250.1	PREDICTED: homeobox protein Nkx-6.3	-
NW_011591084.1	983163	1167058	ANK1	XP_010975235.1	PREDICTED: LOW QUALITY PROTEIN: ankyrin-1	-
NW_011591086.1	578226	640162	SPIRE1	XP_010975288.1	PREDICTED: protein spire homolog 1	+
NW_011591096.1	122953	148437	FAM169B	XP_010975500.1	PREDICTED: LOW QUALITY PROTEIN: protein FAM169B	+
NW_011591101.1	5248	24540	KIF5B	XP_010975731.1	PREDICTED: LOW QUALITY PROTEIN: kinesin-1 heavy chain	+
NW_011591109.1	2239124	2299351	LOC105087163	XP_010976083.1	PREDICTED: chondroitin sulfate proteoglycan 4-like	+
NW_011591115.1	180488	600703	CACNA2D1	XP_010976290.1	PREDICTED: voltage-dependent calcium channel subunit alpha-2/delta-1	-
NW_011591131.1	3135245	3304534	PIBF1	XP_010977084.1	PREDICTED: progesterone-induced-blocking factor 1 isoform X1	+
NW_011591134.1	1136866	1151776	ZNF567	XP_010977179.1	PREDICTED: zinc finger protein 567 isoform X1	-
NW_011591135.1	149637	261201	RUNX2	XP_010977194.1	PREDICTED: runt-related transcription factor 2	-
NW_011591136.1	2299576	2379881	MYO18A	XP_010977253.1	PREDICTED: LOW QUALITY PROTEIN: unconventional myosin-XVIIIa	+
NW_011591139.1	838863	1379487	SUGCT	XP_010977367.1	PREDICTED: succinate--hydroxymethylglutarate CoA-transferase	-
NW_011591142.1	1058290	1083304	NDUFAF5	XP_010977427.1	PREDICTED: NADH dehydrogenase	-
NW_011591142.1	1084589	1136900	ESF1	XP_010977428.1	PREDICTED: ESF1 homolog	+
NW_011591145.1	3707315	3710803	TSNAXIP1	XP_010977572.1	PREDICTED: translin-associated factor X-interacting protein 1 isoform X1	-
NW_011591145.1	3701624	3707041	CENPT	XP_010977575.1	PREDICTED: centromere protein T	+
NW_011591145.1	3720770	3777483	RANBP10	XP_010977576.1	PREDICTED: ran-binding protein 10	+
NW_011591149.1	609387	619075	KLC4	XP_010977800.1	PREDICTED: kinesin light chain 4	+
NW_011591149.1	648010	654578	LOC105088650	XP_010977859.1	PREDICTED: LOW QUALITY PROTEIN: inactive tyrosine-protein kinase 7-like	+
NW_011591149.1	588299	602649	CUL7	XP_010977857.1	PREDICTED: LOW QUALITY PROTEIN: cullin-7	-
NW_011591149.1	604054	607453	MRPL2	XP_010977799.1	PREDICTED: 39S ribosomal protein L2, mitochondrial isoform X2	-
NW_011591149.1	655798	676511	LOC105088651	XP_010977860.1	PREDICTED: inactive tyrosine-protein kinase 7, partial	+
NW_011591158.1	2029717	2154691	ARID4B	XP_010978083.1	PREDICTED: LOW QUALITY PROTEIN: AT-rich interactive domain-containing protein 4B	+
NW_011591169.1	361721	467187	ADAM10	XP_010978249.1	PREDICTED: disintegrin and metalloproteinase domain-containing protein 10	-
NW_011591169.1	473354	545233	FAM63B	XP_010978264.1	PREDICTED: LOW QUALITY PROTEIN: protein FAM63B	+
NW_011591178.1	24599	500846	NCKAP5	XP_010978376.1	PREDICTED: nck-associated protein 5	+
NW_011591178.1	595706	799113	GPR39	XP_010978369.1	PREDICTED: G-protein coupled receptor 39	-
NW_011591183.1	7986454	7987467	OXGR1	XP_010978557.1	PREDICTED: 2-oxoglutarate receptor 1	-
NW_011591195.1	2288394	2508467	CMIP	XP_010978788.1	PREDICTED: C-Maf-inducing protein	+
NW_011591195.1	5554677	5556830	ADAM30	XP_010978848.1	PREDICTED: disintegrin and metalloproteinase domain-containing protein 30	+
NW_011591195.1	5583909	5597258	REG4	XP_010978827.1	PREDICTED: regenerating islet-derived protein 4	+
NW_011591195.1	5363985	5539650	NOTCH2	XP_010978847.1	PREDICTED: LOW QUALITY PROTEIN: neurogenic locus notch homolog protein 2	+
NW_011591221.1	3598407	3612212	LRRC58	XP_010979868.1	PREDICTED: leucine-rich repeat-containing protein 58	+
NW_011591226.1	1488702	1539187	MAPT	XP_010980056.1	PREDICTED: microtubule-associated protein tau isoform X17	-
NW_011591226.1	1359213	1481858	KANSL1	XP_010980036.1	PREDICTED: KAT8 regulatory NSL complex subunit 1	+
NW_011591243.1	16219	112032	SCP2	XP_010980422.1	PREDICTED: non-specific lipid-transfer protein	+
NW_011591258.1	5212732	5218990	DHRS9	XP_010980783.1	PREDICTED: dehydrogenase/reductase SDR family member 9	+
NW_011591258.1	5109719	5171701	ABCB11	XP_010980782.1	PREDICTED: bile salt export pump	-
NW_011591258.1	6052786	6392511	MYO3B	XP_010980802.1	PREDICTED: myosin-IIIb isoform X1	+
NW_011591284.1	2547583	2589827	ATP6V0A4	XP_010981472.1	PREDICTED: V-type proton ATPase 116 kDa subunit a isoform 4	-
NW_011591284.1	2483834	2537605	SVOPL	XP_010981509.1	PREDICTED: LOW QUALITY PROTEIN: putative transporter SVOPL	-
NW_011591289.1	152221	197553	LOC105091681	XP_010981520.1	PREDICTED: LOW QUALITY PROTEIN: T-cell activation inhibitor, mitochondrial-like	+
NW_011591302.1	4196781	4201412	NHP2L1	XP_010981803.1	PREDICTED: NHP2-like protein 1	+
NW_011591302.1	4265988	4267810	CSDC2	XP_010981809.1	PREDICTED: cold shock domain-containing protein C2	-
NW_011591302.1	4205538	4228312	XRCC6	XP_010981805.1	PREDICTED: X-ray repair cross-complementing protein 6	-
NW_011591302.1	4238445	4244699	DESI1	XP_010981804.1	PREDICTED: desumoylating isopeptidase 1	+
NW_011591302.1	4255552	4263549	PMM1	XP_010981808.1	PREDICTED: phosphomannomutase 1	+
NW_011591304.1	551448	720731	AHI1	XP_010981966.1	PREDICTED: jouberin	-
NW_011591336.1	2583700	2717384	LMX1A	XP_010982735.1	PREDICTED: LIM homeobox transcription factor 1-alpha	-
NW_011591336.1	4336786	4403084	ADCY10	XP_010982756.1	PREDICTED: adenylate cyclase type 10	-
NW_011591336.1	4412961	4431448	MPC2	XP_010982764.1	PREDICTED: mitochondrial pyruvate carrier 2	-
NW_011591346.1	4772439	4828492	SP4	XP_010982972.1	PREDICTED: transcription factor Sp4	+
NW_011591346.1	4891625	5122460	DNAH11	XP_010982973.1	PREDICTED: dynein heavy chain 11, axonemal	+
NW_011591350.1	501756	550080	WDR35	XP_010983082.1	PREDICTED: LOW QUALITY PROTEIN: WD repeat-containing protein 35	-
NW_011591353.1	1664716	1724515	FAM185A	XP_010983151.1	PREDICTED: protein FAM185A	+
NW_011591353.1	1734989	1901866	FBXL13	XP_010983152.1	PREDICTED: F-box/LRR-repeat protein 13	-
NW_011591359.1	2998711	3107328	SLC6A11	XP_010983311.1	PREDICTED: sodium- and chloride-dependent GABA transporter 3	-
NW_011591359.1	7398612	7402806	BHLHE40	XP_010983292.1	PREDICTED: class E basic helix-loop-helix protein 40	-
NW_011591362.1	5050145	5063970	GCSAM	XP_010983359.1	PREDICTED: germinal center-associated signaling and motility protein	+
NW_011591362.1	5073004	5094933	LOC105093238	XP_010983392.1	PREDICTED: TPA-induced transmembrane protein	-
NW_011591362.1	4978199	5039454	SLC9C1	XP_010983391.1	PREDICTED: sodium/hydrogen exchanger 10	+
NW_011591407.1	1084428	1776254	NPAS3	XP_010984483.1	PREDICTED: neuronal PAS domain-containing protein 3	-
NW_011591434.1	124910	390417	POLA1	XP_010985016.1	PREDICTED: DNA polymerase alpha catalytic subunit	+
NW_011591447.1	1064150	1199927	REPS2	XP_010985406.1	PREDICTED: ralBP1-associated Eps domain-containing protein 2 isoform X1	+
NW_011591469.1	5619651	5639260	SLC25A46	XP_010985827.1	PREDICTED: solute carrier family 25 member 46	-
NW_011591498.1	583818	665515	ADCY1	XP_010986197.1	PREDICTED: adenylate cyclase type 1	+
NW_011591505.1	2772865	2777839	DUSP26	XP_010986308.1	PREDICTED: dual specificity protein phosphatase 26	-
NW_011591505.1	2747967	2761456	RNF122	XP_010986307.1	PREDICTED: RING finger protein 122 isoform X2	-
NW_011591518.1	3405668	3638327	TRPS1	XP_010986745.1	PREDICTED: zinc finger transcription factor Trps1 isoform X3	+
NW_011591632.1	1906797	2009394	NTN4	XP_010988272.1	PREDICTED: netrin-4	-
NW_011591662.1	3833092	3834823	SRSF1	XP_010988693.1	PREDICTED: serine/arginine-rich splicing factor 1	-
NW_011591662.1	7901818	7932104	LOC105097861	XP_010988798.1	PREDICTED: balbiani ring protein 3-like	-
NW_011591662.1	7852304	7886584	HEATR6	XP_010988797.1	PREDICTED: HEAT repeat-containing protein 6	-
NW_011591716.1	3512	75335	LOC105098869	XP_010989930.1	PREDICTED: LOW QUALITY PROTEIN: protein eva-1 homolog C-like	-
NW_011591728.1	1312426	1316512	RPL23	XP_010990145.1	PREDICTED: 60S ribosomal protein L23	+
NW_011591728.1	1318842	1321591	LOC105099060	XP_010990146.1	PREDICTED: uncharacterized protein C17orf98 homolog	+
NW_011591728.1	1264258	1300245	LASP1	XP_010990144.1	PREDICTED: LIM and SH3 domain protein 1	-
NW_011591728.1	1333441	1353405	CWC25	XP_010990148.1	PREDICTED: pre-mRNA-splicing factor CWC25 homolog	+
NW_011591794.1	828099	861501	USP46	XP_010991173.1	PREDICTED: ubiquitin carboxyl-terminal hydrolase 46	+
NW_011591802.1	76	62582	LOC105100014	XP_010991234.1	PREDICTED: complement receptor type 1-like, partial	+
NW_011591834.1	658155	679963	FAM175B	XP_010991575.1	PREDICTED: BRISC complex subunit Abro1	+
NW_011591834.1	749332	783451	ZRANB1	XP_010991576.1	PREDICTED: LOW QUALITY PROTEIN: ubiquitin thioesterase ZRANB1	+
NW_011591913.1	2760389	2913990	MTHFD1L	XP_010992309.1	PREDICTED: monofunctional C1-tetrahydrofolate synthase, mitochondrial, partial	+
NW_011591927.1	4599	142375	ALMS1	XP_010992533.1	PREDICTED: LOW QUALITY PROTEIN: Alstrom syndrome protein 1	-
NW_011592012.1	225247	300976	LOC105101644	XP_010993162.1	PREDICTED: MAM and LDL-receptor class A domain-containing protein 1-like, partial	+
NW_011592128.1	719988	728252	METRNL	XP_010993822.1	PREDICTED: meteorin-like protein	+
NW_011592193.1	451	8704	LOC105102701	XP_010994415.1	PREDICTED: CD5 antigen-like isoform X1	+
NW_011592193.1	16804	29619	FCRL1	XP_010994420.1	PREDICTED: Fc receptor-like protein 1	+
NW_011592200.1	1847	7648	LOC105102804	XP_010994546.1	PREDICTED: rho GTPase-activating protein 22-like, partial	-
NW_011592200.1	40587	73397	LOC105102803	XP_010994545.1	PREDICTED: uncharacterized protein LOC105102803	+
NW_011592286.1	128630	130045	C1QTNF8	XP_010995210.1	PREDICTED: complement C1q tumor necrosis factor-related protein 8	+
NW_011592286.1	137166	138227	SSTR5	XP_010995211.1	PREDICTED: somatostatin receptor type 5	-
NW_011592300.1	322899	334593	MFSD2A	XP_010995242.1	PREDICTED: sodium-dependent lysophosphatidylcholine symporter 1	+
NW_011592419.1	156875	158251	LOC105103779	XP_010995722.1	PREDICTED: tubulin alpha-1B chain, partial	+
NW_011592419.1	183714	187369	DHH	XP_010995725.1	PREDICTED: desert hedgehog protein, partial	+
NW_011592419.1	170134	181284	LMBR1L	XP_010995723.1	PREDICTED: protein LMBR1L isoform X1	+
NW_011593194.1	985459	996394	HJURP	XP_010997333.1	PREDICTED: Holliday junction recognition protein	-
NW_011593194.1	937921	980772	MROH2A	XP_010997332.1	PREDICTED: maestro heat-like repeat-containing protein family member 2A	+
NW_011593472.1	5369	7510	SPACA5	XP_010997590.1	PREDICTED: sperm acrosome-associated protein 5	+
NW_011593472.1	41794	48239	ZNF630	XP_010997595.1	PREDICTED: LOW QUALITY PROTEIN: zinc finger protein 630	-
NW_011594451.1	47130	109102	EPC1	XP_010998278.1	PREDICTED: enhancer of polycomb homolog 1	+
NW_011594678.1	704	15951	LOC105106230	XP_010998369.1	PREDICTED: aspartoacylase-like	-
NW_011594807.1	717257	910553	RPTOR	XP_010998405.1	PREDICTED: regulatory-associated protein of mTOR, partial	+
NW_011595579.1	7192	11218	PGBD2	XP_010998483.1	PREDICTED: piggyBac transposable element-derived protein 2	-

## Sheet: Packing camels
Scaffold	start (bp)	Stop (bp)	Gene_ID	Locus	Discreption	strand
NW_011590964.1	5860549	5865709	EDN1	XP_010994218.1	PREDICTED: endothelin-1	+
NW_011590966.1	603432	741431	FYB	XP_010998943.1	PREDICTED: FYN-binding protein isoform X2	-
NW_011590966.1	750892	796559	C9	XP_010998981.1	PREDICTED: complement component C9	-
NW_011590969.1	1175220	1206599	GXYLT1	XP_010973208.1	PREDICTED: glucoside xylosyltransferase 1	-
NW_011590971.1	1344189	1345645	LOC105085937	XP_010974575.1	PREDICTED: myomegalin-like	-
NW_011590978.1	812529	831668	SHE	XP_010979049.1	PREDICTED: SH2 domain-containing adapter protein E	+
NW_011590978.1	853968	894164	IL6R	XP_010979061.1	PREDICTED: interleukin-6 receptor subunit alpha	-
NW_011590978.1	775958	811511	TDRD10	XP_010978445.1	PREDICTED: tudor domain-containing protein 10	-
NW_011590979.1	11146714	11276579	CTNNA1	XP_010980395.1	PREDICTED: catenin alpha-1	+
NW_011590980.1	6907526	7398943	LOC105091804	XP_010981686.1	PREDICTED: uncharacterized protein C4orf22 homolog isoform X1	+
NW_011590994.1	7672616	7679979	NDUFB1	XP_010986732.1	PREDICTED: NADH dehydrogenase	+
NW_011590994.1	7648708	7668249	CPSF2	XP_010986402.1	PREDICTED: cleavage and polyadenylation specificity factor subunit 2	-
NW_011590994.1	7689915	7710792	ATXN3	XP_010986411.1	PREDICTED: ataxin-3	+
NW_011590996.1	9710833	10432746	DLG2	XP_010988597.1	PREDICTED: disks large homolog 2 isoform X9	-
NW_011590996.1	11675458	11768151	PICALM	XP_010988807.1	PREDICTED: phosphatidylinositol-binding clathrin assembly protein isoform X15	-
NW_011590999.1	8912269	9204240	ESRRG	XP_010991396.1	PREDICTED: estrogen-related receptor gamma isoform X1	+
NW_011591011.1	1072436	1084161	RAB14	XP_010996466.1	PREDICTED: ras-related protein Rab-14	+
NW_011591012.1	1016722	1017292	EID1	XP_010996888.1	PREDICTED: LOW QUALITY PROTEIN: EP300-interacting inhibitor of differentiation 1	-
NW_011591012.1	948907	1055014	SHC4	XP_010996899.1	PREDICTED: SHC-transforming protein 4	+
NW_011591017.1	5848476	6018408	RORB	XP_010998427.1	PREDICTED: nuclear receptor ROR-beta	+
NW_011591017.1	6045656	6165111	TRPM6	XP_010998279.1	PREDICTED: LOW QUALITY PROTEIN: transient receptor potential cation channel subfamily M member 6	-
NW_011591037.1	3057239	3058303	CCR8	XP_010973103.1	PREDICTED: C-C chemokine receptor type 8	-
NW_011591037.1	3113400	3114476	CX3CR1	XP_010973101.1	PREDICTED: CX3C chemokine receptor 1	+
NW_011591039.1	13224086	13226168	S100Z	XP_010973322.1	PREDICTED: protein S100-Z	+
NW_011591039.1	13256428	13268348	CRHBP	XP_010973323.1	PREDICTED: corticotropin-releasing factor-binding protein	+
NW_011591074.1	6634508	6680963	CCDC39	XP_010974536.1	PREDICTED: coiled-coil domain-containing protein 39	+
NW_011591074.1	7937238	7969928	KCNMB2	XP_010974562.1	PREDICTED: calcium-activated potassium channel subunit beta-2	-
NW_011591082.1	49986	64717	PRIM1	XP_010975136.1	PREDICTED: LOW QUALITY PROTEIN: DNA primase small subunit	+
NW_011591082.1	68451	80355	NACA	XP_010975137.1	PREDICTED: nascent polypeptide-associated complex subunit alpha	+
NW_011591082.1	102731	121402	PTGES3	XP_010975139.1	PREDICTED: prostaglandin E synthase 3	+
NW_011591084.1	935577	952792	AGPAT6	XP_010975234.1	PREDICTED: glycerol-3-phosphate acyltransferase 6	+
NW_011591084.1	965943	972362	NKX6-3	XP_010975250.1	PREDICTED: homeobox protein Nkx-6.3	-
NW_011591084.1	983163	1167058	ANK1	XP_010975235.1	PREDICTED: LOW QUALITY PROTEIN: ankyrin-1	-
NW_011591086.1	578226	640162	SPIRE1	XP_010975288.1	PREDICTED: protein spire homolog 1	+
NW_011591090.1	174822	236125	PNPLA4	XP_010975390.1	PREDICTED: patatin-like phospholipase domain-containing protein 4 isoform X3	+
NW_011591096.1	122953	148437	FAM169B	XP_010975500.1	PREDICTED: LOW QUALITY PROTEIN: protein FAM169B	+
NW_011591101.1	5248	24540	KIF5B	XP_010975731.1	PREDICTED: LOW QUALITY PROTEIN: kinesin-1 heavy chain	+
NW_011591109.1	2239124	2299351	LOC105087163	XP_010976083.1	PREDICTED: chondroitin sulfate proteoglycan 4-like	+
NW_011591115.1	180488	600703	CACNA2D1	XP_010976290.1	PREDICTED: voltage-dependent calcium channel subunit alpha-2/delta-1	-
NW_011591116.1	33933	133020	KLHL2	XP_010976363.1	PREDICTED: LOW QUALITY PROTEIN: kelch-like protein 2	-
NW_011591131.1	3135245	3304534	PIBF1	XP_010977084.1	PREDICTED: progesterone-induced-blocking factor 1 isoform X1	+
NW_011591134.1	1136866	1151776	ZNF567	XP_010977179.1	PREDICTED: zinc finger protein 567 isoform X1	-
NW_011591135.1	149637	261201	RUNX2	XP_010977194.1	PREDICTED: runt-related transcription factor 2	-
NW_011591136.1	2299576	2379881	MYO18A	XP_010977253.1	PREDICTED: LOW QUALITY PROTEIN: unconventional myosin-XVIIIa	+
NW_011591139.1	838863	1379487	SUGCT	XP_010977367.1	PREDICTED: succinate--hydroxymethylglutarate CoA-transferase	-
NW_011591145.1	3707315	3710803	TSNAXIP1	XP_010977572.1	PREDICTED: translin-associated factor X-interacting protein 1 isoform X1	-
NW_011591145.1	3701624	3707041	CENPT	XP_010977575.1	PREDICTED: centromere protein T	+
NW_011591145.1	3720770	3777483	RANBP10	XP_010977576.1	PREDICTED: ran-binding protein 10	+
NW_011591149.1	609387	619075	KLC4	XP_010977800.1	PREDICTED: kinesin light chain 4	+
NW_011591149.1	648010	654578	LOC105088650	XP_010977859.1	PREDICTED: LOW QUALITY PROTEIN: inactive tyrosine-protein kinase 7-like	+
NW_011591149.1	588299	602649	CUL7	XP_010977857.1	PREDICTED: LOW QUALITY PROTEIN: cullin-7	-
NW_011591149.1	604054	607453	MRPL2	XP_010977799.1	PREDICTED: 39S ribosomal protein L2, mitochondrial isoform X2	-
NW_011591149.1	655798	676511	LOC105088651	XP_010977860.1	PREDICTED: inactive tyrosine-protein kinase 7, partial	+
NW_011591158.1	2029717	2154691	ARID4B	XP_010978083.1	PREDICTED: LOW QUALITY PROTEIN: AT-rich interactive domain-containing protein 4B	+
NW_011591169.1	361721	467187	ADAM10	XP_010978249.1	PREDICTED: disintegrin and metalloproteinase domain-containing protein 10	-
NW_011591169.1	473354	545233	FAM63B	XP_010978264.1	PREDICTED: LOW QUALITY PROTEIN: protein FAM63B	+
NW_011591178.1	24599	500846	NCKAP5	XP_010978376.1	PREDICTED: nck-associated protein 5	+
NW_011591178.1	595706	799113	GPR39	XP_010978369.1	PREDICTED: G-protein coupled receptor 39	-
NW_011591178.1	1439000	2618001	DPP10	XP_010978375.1	PREDICTED: inactive dipeptidyl peptidase 10	+
NW_011591195.1	2288394	2508467	CMIP	XP_010978788.1	PREDICTED: C-Maf-inducing protein	+
NW_011591195.1	5554677	5556830	ADAM30	XP_010978848.1	PREDICTED: disintegrin and metalloproteinase domain-containing protein 30	+
NW_011591195.1	5583909	5597258	REG4	XP_010978827.1	PREDICTED: regenerating islet-derived protein 4	+
NW_011591195.1	5363985	5539650	NOTCH2	XP_010978847.1	PREDICTED: LOW QUALITY PROTEIN: neurogenic locus notch homolog protein 2	+
NW_011591201.1	3355657	3432885	EPSTI1	XP_010979168.1	PREDICTED: epithelial-stromal interaction protein 1, partial	+
NW_011591218.1	2551495	2563769	PAFAH1B2	XP_010979710.1	PREDICTED: platelet-activating factor acetylhydrolase IB subunit beta	-
NW_011591221.1	3598407	3612212	LRRC58	XP_010979868.1	PREDICTED: leucine-rich repeat-containing protein 58	+
NW_011591226.1	1488702	1539187	MAPT	XP_010980056.1	PREDICTED: microtubule-associated protein tau isoform X17	-
NW_011591226.1	1359213	1481858	KANSL1	XP_010980036.1	PREDICTED: KAT8 regulatory NSL complex subunit 1	+
NW_011591243.1	16219	112032	SCP2	XP_010980422.1	PREDICTED: non-specific lipid-transfer protein	+
NW_011591258.1	6052786	6392511	MYO3B	XP_010980802.1	PREDICTED: myosin-IIIb isoform X1	+
NW_011591284.1	2547583	2589827	ATP6V0A4	XP_010981472.1	PREDICTED: V-type proton ATPase 116 kDa subunit a isoform 4	-
NW_011591284.1	2483834	2537605	SVOPL	XP_010981509.1	PREDICTED: LOW QUALITY PROTEIN: putative transporter SVOPL	-
NW_011591289.1	152221	197553	LOC105091681	XP_010981520.1	PREDICTED: LOW QUALITY PROTEIN: T-cell activation inhibitor, mitochondrial-like	+
NW_011591302.1	4196781	4201412	NHP2L1	XP_010981803.1	PREDICTED: NHP2-like protein 1	+
NW_011591302.1	4265988	4267810	CSDC2	XP_010981809.1	PREDICTED: cold shock domain-containing protein C2	-
NW_011591302.1	4205538	4228312	XRCC6	XP_010981805.1	PREDICTED: X-ray repair cross-complementing protein 6	-
NW_011591302.1	4238445	4244699	DESI1	XP_010981804.1	PREDICTED: desumoylating isopeptidase 1	+
NW_011591302.1	4255552	4263549	PMM1	XP_010981808.1	PREDICTED: phosphomannomutase 1	+
NW_011591304.1	551448	720731	AHI1	XP_010981966.1	PREDICTED: jouberin	-
NW_011591326.1	1348726	1440504	CCSER2	XP_010982373.1	PREDICTED: serine-rich coiled-coil domain-containing protein 2 isoform X1	-
NW_011591336.1	2583700	2717384	LMX1A	XP_010982735.1	PREDICTED: LIM homeobox transcription factor 1-alpha	-
NW_011591336.1	4336786	4403084	ADCY10	XP_010982756.1	PREDICTED: adenylate cyclase type 10	-
NW_011591336.1	4412961	4431448	MPC2	XP_010982764.1	PREDICTED: mitochondrial pyruvate carrier 2	-
NW_011591336.1	7140876	7154361	METTL13	XP_010982824.1	PREDICTED: methyltransferase-like protein 13 isoform X1	+
NW_011591336.1	7198109	7656998	DNM3	XP_010982829.1	PREDICTED: dynamin-3 isoform X4	+
NW_011591337.1	2288279	2544511	DAB1	XP_010982875.1	PREDICTED: disabled homolog 1 isoform X2	+
NW_011591350.1	501756	550080	WDR35	XP_010983082.1	PREDICTED: LOW QUALITY PROTEIN: WD repeat-containing protein 35	-
NW_011591353.1	1664716	1724515	FAM185A	XP_010983151.1	PREDICTED: protein FAM185A	+
NW_011591353.1	1734989	1901866	FBXL13	XP_010983152.1	PREDICTED: F-box/LRR-repeat protein 13	-
NW_011591359.1	2998711	3107328	SLC6A11	XP_010983311.1	PREDICTED: sodium- and chloride-dependent GABA transporter 3	-
NW_011591359.1	7398612	7402806	BHLHE40	XP_010983292.1	PREDICTED: class E basic helix-loop-helix protein 40	-
NW_011591362.1	5050145	5063970	GCSAM	XP_010983359.1	PREDICTED: germinal center-associated signaling and motility protein	+
NW_011591362.1	5073004	5094933	LOC105093238	XP_010983392.1	PREDICTED: TPA-induced transmembrane protein	-
NW_011591362.1	4978199	5039454	SLC9C1	XP_010983391.1	PREDICTED: sodium/hydrogen exchanger 10	+
NW_011591382.1	1432565	1585986	SYNPO2	XP_010983825.1	PREDICTED: synaptopodin-2	+
NW_011591382.1	4529410	4818577	SPATA5	XP_010983863.1	PREDICTED: spermatogenesis-associated protein 5	+
NW_011591407.1	1084428	1776254	NPAS3	XP_010984483.1	PREDICTED: neuronal PAS domain-containing protein 3	-
NW_011591434.1	124910	390417	POLA1	XP_010985016.1	PREDICTED: DNA polymerase alpha catalytic subunit	+
NW_011591447.1	1064150	1199927	REPS2	XP_010985406.1	PREDICTED: ralBP1-associated Eps domain-containing protein 2 isoform X1	+
NW_011591469.1	5619651	5639260	SLC25A46	XP_010985827.1	PREDICTED: solute carrier family 25 member 46	-
NW_011591498.1	583818	665515	ADCY1	XP_010986197.1	PREDICTED: adenylate cyclase type 1	+
NW_011591518.1	3405668	3638327	TRPS1	XP_010986745.1	PREDICTED: zinc finger transcription factor Trps1 isoform X3	+
NW_011591716.1	3512	75335	LOC105098869	XP_010989930.1	PREDICTED: LOW QUALITY PROTEIN: protein eva-1 homolog C-like	-
NW_011591728.1	1312426	1316512	RPL23	XP_010990145.1	PREDICTED: 60S ribosomal protein L23	+
NW_011591728.1	1318842	1321591	LOC105099060	XP_010990146.1	PREDICTED: uncharacterized protein C17orf98 homolog	+
NW_011591728.1	1264258	1300245	LASP1	XP_010990144.1	PREDICTED: LIM and SH3 domain protein 1	-
NW_011591728.1	1333441	1353405	CWC25	XP_010990148.1	PREDICTED: pre-mRNA-splicing factor CWC25 homolog	+
NW_011591794.1	828099	861501	USP46	XP_010991173.1	PREDICTED: ubiquitin carboxyl-terminal hydrolase 46	+
NW_011591834.1	658155	679963	FAM175B	XP_010991575.1	PREDICTED: BRISC complex subunit Abro1	+
NW_011591834.1	749332	783451	ZRANB1	XP_010991576.1	PREDICTED: LOW QUALITY PROTEIN: ubiquitin thioesterase ZRANB1	+
NW_011591913.1	2760389	2913990	MTHFD1L	XP_010992309.1	PREDICTED: monofunctional C1-tetrahydrofolate synthase, mitochondrial, partial	+
NW_011591927.1	4599	142375	ALMS1	XP_010992533.1	PREDICTED: LOW QUALITY PROTEIN: Alstrom syndrome protein 1	-
NW_011592012.1	225247	300976	LOC105101644	XP_010993162.1	PREDICTED: MAM and LDL-receptor class A domain-containing protein 1-like, partial	+
NW_011592128.1	719988	728252	METRNL	XP_010993822.1	PREDICTED: meteorin-like protein	+
NW_011592193.1	451	8704	LOC105102701	XP_010994415.1	PREDICTED: CD5 antigen-like isoform X1	+
NW_011592193.1	16804	29619	FCRL1	XP_010994420.1	PREDICTED: Fc receptor-like protein 1	+
NW_011592200.1	1847	7648	LOC105102804	XP_010994546.1	PREDICTED: rho GTPase-activating protein 22-like, partial	-
NW_011592200.1	40587	73397	LOC105102803	XP_010994545.1	PREDICTED: uncharacterized protein LOC105102803	+
NW_011592279.1	224672	227651	PIM2	XP_010995164.1	PREDICTED: serine/threonine-protein kinase pim-2	+
NW_011592279.1	229820	233989	SLC35A2	XP_010995165.1	PREDICTED: UDP-galactose translocator, partial	+
NW_011592279.1	237541	240712	PQBP1	XP_010995166.1	PREDICTED: polyglutamine-binding protein 1	-
NW_011592279.1	242246	245492	TIMM17B	XP_010995167.1	PREDICTED: LOW QUALITY PROTEIN: mitochondrial import inner membrane translocase subunit Tim17-B	+
NW_011592286.1	128630	130045	C1QTNF8	XP_010995210.1	PREDICTED: complement C1q tumor necrosis factor-related protein 8	+
NW_011592286.1	137166	138227	SSTR5	XP_010995211.1	PREDICTED: somatostatin receptor type 5	-
NW_011592300.1	322899	334593	MFSD2A	XP_010995242.1	PREDICTED: sodium-dependent lysophosphatidylcholine symporter 1	+
NW_011592307.1	301770	302543	NTF3	XP_010995282.1	PREDICTED: neurotrophin-3	+
NW_011592419.1	156875	158251	LOC105103779	XP_010995722.1	PREDICTED: tubulin alpha-1B chain, partial	+
NW_011592419.1	183714	187369	DHH	XP_010995725.1	PREDICTED: desert hedgehog protein, partial	+
NW_011592419.1	170134	181284	LMBR1L	XP_010995723.1	PREDICTED: protein LMBR1L isoform X1	+
NW_011593194.1	985459	996394	HJURP	XP_010997333.1	PREDICTED: Holliday junction recognition protein	-
NW_011593194.1	937921	980772	MROH2A	XP_010997332.1	PREDICTED: maestro heat-like repeat-containing protein family member 2A	+
NW_011593472.1	5369	7510	SPACA5	XP_010997590.1	PREDICTED: sperm acrosome-associated protein 5	+
NW_011593472.1	41794	48239	ZNF630	XP_010997595.1	PREDICTED: LOW QUALITY PROTEIN: zinc finger protein 630	-
NW_011594451.1	47130	109102	EPC1	XP_010998278.1	PREDICTED: enhancer of polycomb homolog 1	+
NW_011594678.1	704	15951	LOC105106230	XP_010998369.1	PREDICTED: aspartoacylase-like	-
NW_011594807.1	717257	910553	RPTOR	XP_010998405.1	PREDICTED: regulatory-associated protein of mTOR, partial	+
NW_011595579.1	7192	11218	PGBD2	XP_010998483.1	PREDICTED: piggyBac transposable element-derived protein 2	-

## Sheet: Racing camels
Scaffold	start (bp)	Stop (bp)	Gene_ID	Locus	Discreption	strand
NW_011590964.1	5860549	5865709	EDN1	XP_010994218.1	PREDICTED: endothelin-1	+
NW_011590966.1	603432	741431	FYB	XP_010998943.1	PREDICTED: FYN-binding protein isoform X2	-
NW_011590966.1	750892	796559	C9	XP_010998981.1	PREDICTED: complement component C9	-
NW_011590969.1	1175220	1206599	GXYLT1	XP_010973208.1	PREDICTED: glucoside xylosyltransferase 1	-
NW_011590971.1	1344189	1345645	LOC105085937	XP_010974575.1	PREDICTED: myomegalin-like	-
NW_011590978.1	25158	149415	ASH1L	XP_010978014.1	PREDICTED: histone-lysine N-methyltransferase ASH1L isoform X1	+
NW_011590978.1	812529	831668	SHE	XP_010979049.1	PREDICTED: SH2 domain-containing adapter protein E	+
NW_011590978.1	853968	894164	IL6R	XP_010979061.1	PREDICTED: interleukin-6 receptor subunit alpha	-
NW_011590978.1	775958	811511	TDRD10	XP_010978445.1	PREDICTED: tudor domain-containing protein 10	-
NW_011590979.1	5271063	5310005	CDC42SE2	XP_010979453.1	PREDICTED: CDC42 small effector protein 2	+
NW_011590979.1	5329629	5508381	RAPGEF6	XP_010979437.1	PREDICTED: rap guanine nucleotide exchange factor 6	-
NW_011590979.1	11146714	11276579	CTNNA1	XP_010980395.1	PREDICTED: catenin alpha-1	+
NW_011590980.1	6907526	7398943	LOC105091804	XP_010981686.1	PREDICTED: uncharacterized protein C4orf22 homolog isoform X1	+
NW_011590994.1	5371481	5411224	DICER1	XP_010986021.1	PREDICTED: endoribonuclease Dicer isoform X1	+
NW_011590996.1	1843311	1854322	PLEKHB1	XP_010987643.1	PREDICTED: pleckstrin homology domain-containing family B member 1 isoform X1	+
NW_011590996.1	1877155	1920671	RAB6A	XP_010987653.1	PREDICTED: LOW QUALITY PROTEIN: ras-related protein Rab-6A	-
NW_011590996.1	9710833	10432746	DLG2	XP_010988597.1	PREDICTED: disks large homolog 2 isoform X9	-
NW_011590996.1	11675458	11768151	PICALM	XP_010988807.1	PREDICTED: phosphatidylinositol-binding clathrin assembly protein isoform X15	-
NW_011590999.1	2108882	2128435	ADCK3	XP_010990712.1	PREDICTED: chaperone activity of bc1 complex-like, mitochondrial	-
NW_011590999.1	2168416	2184452	PSEN2	XP_010990739.1	PREDICTED: presenilin-2 isoform X3	-
NW_011590999.1	8912269	9204240	ESRRG	XP_010991396.1	PREDICTED: estrogen-related receptor gamma isoform X1	+
NW_011591002.1	846542	889913	SOHLH2	XP_010992517.1	PREDICTED: spermatogenesis- and oogenesis-specific basic helix-loop-helix-containing protein 2, partial	+
NW_011591002.1	922033	1209648	DCLK1	XP_010992287.1	PREDICTED: serine/threonine-protein kinase DCLK1	+
NW_011591003.1	2352878	2379717	SNAP25	XP_010992649.1	PREDICTED: synaptosomal-associated protein 25 isoform X1	-
NW_011591003.1	2565537	2581779	ANKEF1	XP_010992669.1	PREDICTED: ankyrin repeat and EF-hand domain-containing protein 1	-
NW_011591005.1	10999978	11004885	LZTS1	XP_010994654.1	PREDICTED: leucine zipper putative tumor suppressor 1, partial	+
NW_011591005.1	11030051	11051654	ATP6V1B2	XP_010994666.1	PREDICTED: V-type proton ATPase subunit B, brain isoform	-
NW_011591011.1	1072436	1084161	RAB14	XP_010996466.1	PREDICTED: ras-related protein Rab-14	+
NW_011591012.1	1016722	1017292	EID1	XP_010996888.1	PREDICTED: LOW QUALITY PROTEIN: EP300-interacting inhibitor of differentiation 1	-
NW_011591012.1	948907	1055014	SHC4	XP_010996899.1	PREDICTED: SHC-transforming protein 4	+
NW_011591017.1	5848476	6018408	RORB	XP_010998427.1	PREDICTED: nuclear receptor ROR-beta	+
NW_011591017.1	6045656	6165111	TRPM6	XP_010998279.1	PREDICTED: LOW QUALITY PROTEIN: transient receptor potential cation channel subfamily M member 6	-
NW_011591018.1	6334842	6411451	CCDC73	XP_010998786.1	PREDICTED: coiled-coil domain-containing protein 73	-
NW_011591018.1	11673448	11675329	LRRC4C	XP_010998902.1	PREDICTED: LOW QUALITY PROTEIN: leucine-rich repeat-containing protein 4C	-
NW_011591018.1	16753353	16757700	ZNF408	XP_010998953.1	PREDICTED: LOW QUALITY PROTEIN: zinc finger protein 408	+
NW_011591018.1	16786869	16845723	CKAP5	XP_010998955.1	PREDICTED: cytoskeleton-associated protein 5 isoform X1	-
NW_011591018.1	16765677	16783658	F2	XP_010998960.1	PREDICTED: prothrombin	+
NW_011591039.1	13224086	13226168	S100Z	XP_010973322.1	PREDICTED: protein S100-Z	+
NW_011591039.1	13256428	13268348	CRHBP	XP_010973323.1	PREDICTED: corticotropin-releasing factor-binding protein	+
NW_011591040.1	3026047	3406987	PPFIA2	XP_010973396.1	PREDICTED: liprin-alpha-2	+
NW_011591040.1	3841655	4018915	PTPRQ	XP_010973419.1	PREDICTED: LOW QUALITY PROTEIN: phosphatidylinositol phosphatase PTPRQ	-
NW_011591048.1	2210156	2319669	CLNK	XP_010973649.1	PREDICTED: cytokine-dependent hematopoietic cell linker	-
NW_011591070.1	3695761	3702032	AMZ2	XP_010974275.1	PREDICTED: archaemetzincin-2	-
NW_011591070.1	3730579	3761734	GNA13	XP_010974278.1	PREDICTED: guanine nucleotide-binding protein subunit alpha-13	-
NW_011591071.1	2952750	3007594	KIAA1429	XP_010974314.1	PREDICTED: protein virilizer homolog isoform X2	-
NW_011591074.1	6634508	6680963	CCDC39	XP_010974536.1	PREDICTED: coiled-coil domain-containing protein 39	+
NW_011591074.1	7937238	7969928	KCNMB2	XP_010974562.1	PREDICTED: calcium-activated potassium channel subunit beta-2	-
NW_011591082.1	49986	64717	PRIM1	XP_010975136.1	PREDICTED: LOW QUALITY PROTEIN: DNA primase small subunit	+
NW_011591082.1	68451	80355	NACA	XP_010975137.1	PREDICTED: nascent polypeptide-associated complex subunit alpha	+
NW_011591082.1	102731	121402	PTGES3	XP_010975139.1	PREDICTED: prostaglandin E synthase 3	+
NW_011591086.1	578226	640162	SPIRE1	XP_010975288.1	PREDICTED: protein spire homolog 1	+
NW_011591092.1	1787183	1845317	SWAP70	XP_010975458.1	PREDICTED: switch-associated protein 70	-
NW_011591096.1	122953	148437	FAM169B	XP_010975500.1	PREDICTED: LOW QUALITY PROTEIN: protein FAM169B	+
NW_011591101.1	5248	24540	KIF5B	XP_010975731.1	PREDICTED: LOW QUALITY PROTEIN: kinesin-1 heavy chain	+
NW_011591104.1	384582	384677	LOC105086924	XP_010975800.1	PREDICTED: uncharacterized protein C1orf122 homolog	-
NW_011591104.1	385750	388710	YRDC	XP_010975801.1	PREDICTED: yrdC domain-containing protein, mitochondrial	+
NW_011591104.1	415267	419001	LOC105086927	XP_010975803.1	PREDICTED: ephrin type-A receptor 10-like	+
NW_011591104.1	345718	378778	MTF1	XP_010975798.1	PREDICTED: metal regulatory transcription factor 1	+
NW_011591104.1	437706	451421	LOC105086980	XP_010975873.1	PREDICTED: ephrin type-A receptor 10	+
NW_011591104.1	391208	395373	MANEAL	XP_010975802.1	PREDICTED: glycoprotein endo-alpha-1,2-mannosidase-like protein	-
NW_011591105.1	4626557	4727824	DROSHA	XP_010975936.1	PREDICTED: ribonuclease 3	+
NW_011591109.1	2239124	2299351	LOC105087163	XP_010976083.1	PREDICTED: chondroitin sulfate proteoglycan 4-like	+
NW_011591111.1	912896	1522681	RBMS3	XP_010976120.1	PREDICTED: RNA-binding motif, single-stranded-interacting protein 3 isoform X3	-
NW_011591112.1	3211032	3335049	NEO1	XP_010976223.1	PREDICTED: neogenin isoform X6	-
NW_011591115.1	180488	600703	CACNA2D1	XP_010976290.1	PREDICTED: voltage-dependent calcium channel subunit alpha-2/delta-1	-
NW_011591131.1	3135245	3304534	PIBF1	XP_010977084.1	PREDICTED: progesterone-induced-blocking factor 1 isoform X1	+
NW_011591134.1	1136866	1151776	ZNF567	XP_010977179.1	PREDICTED: zinc finger protein 567 isoform X1	-
NW_011591135.1	149637	261201	RUNX2	XP_010977194.1	PREDICTED: runt-related transcription factor 2	-
NW_011591136.1	2299576	2379881	MYO18A	XP_010977253.1	PREDICTED: LOW QUALITY PROTEIN: unconventional myosin-XVIIIa	+
NW_011591139.1	838863	1379487	SUGCT	XP_010977367.1	PREDICTED: succinate--hydroxymethylglutarate CoA-transferase	-
NW_011591140.1	606857	610638	IRS1	XP_010977413.1	PREDICTED: LOW QUALITY PROTEIN: insulin receptor substrate 1	+
NW_011591142.1	1058290	1083304	NDUFAF5	XP_010977427.1	PREDICTED: NADH dehydrogenase	-
NW_011591142.1	1084589	1136900	ESF1	XP_010977428.1	PREDICTED: ESF1 homolog	+
NW_011591145.1	923826	1073442	ZFHX3	XP_010977634.1	PREDICTED: LOW QUALITY PROTEIN: zinc finger homeobox protein 3	-
NW_011591145.1	2346262	2399623	NFAT5	XP_010977515.1	PREDICTED: nuclear factor of activated T-cells 5 isoform X2	-
NW_011591145.1	3707315	3710803	TSNAXIP1	XP_010977572.1	PREDICTED: translin-associated factor X-interacting protein 1 isoform X1	-
NW_011591145.1	3701624	3707041	CENPT	XP_010977575.1	PREDICTED: centromere protein T	+
NW_011591145.1	3720770	3777483	RANBP10	XP_010977576.1	PREDICTED: ran-binding protein 10	+
NW_011591147.1	3515631	3544118	SNX16	XP_010977681.1	PREDICTED: sorting nexin-16 isoform X1	+
NW_011591149.1	609387	619075	KLC4	XP_010977800.1	PREDICTED: kinesin light chain 4	+
NW_011591149.1	648010	654578	LOC105088650	XP_010977859.1	PREDICTED: LOW QUALITY PROTEIN: inactive tyrosine-protein kinase 7-like	+
NW_011591149.1	588299	602649	CUL7	XP_010977857.1	PREDICTED: LOW QUALITY PROTEIN: cullin-7	-
NW_011591149.1	604054	607453	MRPL2	XP_010977799.1	PREDICTED: 39S ribosomal protein L2, mitochondrial isoform X2	-
NW_011591149.1	655798	676511	LOC105088651	XP_010977860.1	PREDICTED: inactive tyrosine-protein kinase 7, partial	+
NW_011591153.1	5083118	5222734	SLC25A13	XP_010977943.1	PREDICTED: calcium-binding mitochondrial carrier protein Aralar2 isoform X1	+
NW_011591158.1	2029717	2154691	ARID4B	XP_010978083.1	PREDICTED: LOW QUALITY PROTEIN: AT-rich interactive domain-containing protein 4B	+
NW_011591163.1	757643	888377	AAK1	XP_010978189.1	PREDICTED: AP2-associated protein kinase 1	+
NW_011591169.1	361721	467187	ADAM10	XP_010978249.1	PREDICTED: disintegrin and metalloproteinase domain-containing protein 10	-
NW_011591169.1	473354	545233	FAM63B	XP_010978264.1	PREDICTED: LOW QUALITY PROTEIN: protein FAM63B	+
NW_011591176.1	70165	74367	LOC105089058	XP_010978360.1	PREDICTED: LOW QUALITY PROTEIN: mediator of RNA polymerase II transcription subunit 22-like	+
NW_011591176.1	7536	60652	LOC105089057	XP_010978359.1	PREDICTED: ryanodine receptor 2-like, partial	-
NW_011591178.1	24599	500846	NCKAP5	XP_010978376.1	PREDICTED: nck-associated protein 5	+
NW_011591183.1	5239207	6231127	GPC6	XP_010978526.1	PREDICTED: glypican-6	+
NW_011591183.1	7986454	7987467	OXGR1	XP_010978557.1	PREDICTED: 2-oxoglutarate receptor 1	-
NW_011591188.1	462618	643329	TLL1	XP_010978622.1	PREDICTED: tolloid-like protein 1	+
NW_011591195.1	2288394	2508467	CMIP	XP_010978788.1	PREDICTED: C-Maf-inducing protein	+
NW_011591195.1	2553767	2687290	PLCG2	XP_010978789.1	PREDICTED: 1-phosphatidylinositol 4,5-bisphosphate phosphodiesterase gamma-2	+
NW_011591195.1	5554677	5556830	ADAM30	XP_010978848.1	PREDICTED: disintegrin and metalloproteinase domain-containing protein 30	+
NW_011591195.1	5583909	5597258	REG4	XP_010978827.1	PREDICTED: regenerating islet-derived protein 4	+
NW_011591195.1	5363985	5539650	NOTCH2	XP_010978847.1	PREDICTED: LOW QUALITY PROTEIN: neurogenic locus notch homolog protein 2	+
NW_011591198.1	9470452	9504272	AIMP1	XP_010978971.1	PREDICTED: aminoacyl tRNA synthase complex-interacting multifunctional protein 1	+
NW_011591198.1	9297730	9463059	TBCK	XP_010978970.1	PREDICTED: TBC domain-containing protein kinase-like protein	-
NW_011591200.1	3233995	4253528	AUTS2	XP_010979130.1	PREDICTED: autism susceptibility gene 2 protein, partial	+
NW_011591219.1	37608	55151	LOC105090210	XP_010979730.1	PREDICTED: carcinoembryonic antigen-related cell adhesion molecule 7-like isoform X1	+
NW_011591221.1	3598407	3612212	LRRC58	XP_010979868.1	PREDICTED: leucine-rich repeat-containing protein 58	+
NW_011591223.1	619061	702969	CDK8	XP_010979942.1	PREDICTED: cyclin-dependent kinase 8 isoform X1	+
NW_011591226.1	1488702	1539187	MAPT	XP_010980056.1	PREDICTED: microtubule-associated protein tau isoform X17	-
NW_011591226.1	1359213	1481858	KANSL1	XP_010980036.1	PREDICTED: KAT8 regulatory NSL complex subunit 1	+
NW_011591232.1	245374	521655	KIAA1217	XP_010980257.1	PREDICTED: LOW QUALITY PROTEIN: sickle tail protein homolog	+
NW_011591258.1	5212732	5218990	DHRS9	XP_010980783.1	PREDICTED: dehydrogenase/reductase SDR family member 9	+
NW_011591258.1	5109719	5171701	ABCB11	XP_010980782.1	PREDICTED: bile salt export pump	-
NW_011591258.1	6052786	6392511	MYO3B	XP_010980802.1	PREDICTED: myosin-IIIb isoform X1	+
NW_011591265.1	1670036	1680273	IAH1	XP_010980988.1	PREDICTED: isoamyl acetate-hydrolyzing esterase 1 homolog	+
NW_011591265.1	1741861	1772946	YWHAQ	XP_010980992.1	PREDICTED: 14-3-3 protein theta	-
NW_011591265.1	1681976	1724001	ADAM17	XP_010980989.1	PREDICTED: disintegrin and metalloproteinase domain-containing protein 17	-
NW_011591267.1	1286948	1374177	TOPAZ1	XP_010981088.1	PREDICTED: testis- and ovary-specific PAZ domain-containing protein 1	-
NW_011591284.1	2369296	2370087	LOC105091624	XP_010981470.1	PREDICTED: 40S ribosomal protein S4, X isoform-like	-
NW_011591302.1	4196781	4201412	NHP2L1	XP_010981803.1	PREDICTED: NHP2-like protein 1	+
NW_011591302.1	4265988	4267810	CSDC2	XP_010981809.1	PREDICTED: cold shock domain-containing protein C2	-
NW_011591302.1	4205538	4228312	XRCC6	XP_010981805.1	PREDICTED: X-ray repair cross-complementing protein 6	-
NW_011591302.1	4238445	4244699	DESI1	XP_010981804.1	PREDICTED: desumoylating isopeptidase 1	+
NW_011591302.1	4255552	4263549	PMM1	XP_010981808.1	PREDICTED: phosphomannomutase 1	+
NW_011591304.1	551448	720731	AHI1	XP_010981966.1	PREDICTED: jouberin	-
NW_011591322.1	1199475	1200448	LOC105092307	XP_010982277.1	PREDICTED: UPF0450 protein C17orf58 homolog	-
NW_011591322.1	1223811	1230820	KPNA2	XP_010982278.1	PREDICTED: importin subunit alpha-1	+
NW_011591322.1	1067349	1194298	BPTF	XP_010982276.1	PREDICTED: LOW QUALITY PROTEIN: nucleosome-remodeling factor subunit BPTF	+
NW_011591326.1	5636133	5641940	RPS24	XP_010982415.1	PREDICTED: 40S ribosomal protein S24 isoform X5	-
NW_011591326.1	5642829	5681086	POLR3A	XP_010982501.1	PREDICTED: DNA-directed RNA polymerase III subunit RPC1	+
NW_011591336.1	2583700	2717384	LMX1A	XP_010982735.1	PREDICTED: LIM homeobox transcription factor 1-alpha	-
NW_011591336.1	5801039	5807939	SELE	XP_010982786.1	PREDICTED: E-selectin	-
NW_011591336.1	5770371	5789886	SELL	XP_010982785.1	PREDICTED: L-selectin	-
NW_011591336.1	5848647	5849768	METTL18	XP_010982787.1	PREDICTED: histidine protein methyltransferase 1 homolog	-
NW_011591336.1	5855466	5890366	LOC105092748	XP_010982792.1	PREDICTED: uncharacterized protein C1orf112 homolog isoform X2	+
NW_011591336.1	5891150	5919224	SCYL3	XP_010982794.1	PREDICTED: protein-associating with the carboxyl-terminal domain of ezrin	-
NW_011591336.1	5941127	6068389	KIFAP3	XP_010982797.1	PREDICTED: kinesin-associated protein 3 isoform X1	-
NW_011591346.1	4772439	4828492	SP4	XP_010982972.1	PREDICTED: transcription factor Sp4	+
NW_011591346.1	4891625	5122460	DNAH11	XP_010982973.1	PREDICTED: dynein heavy chain 11, axonemal	+
NW_011591349.1	4260305	4284199	TXNDC12	XP_010983051.1	PREDICTED: thioredoxin domain-containing protein 12 isoform X2	-
NW_011591349.1	4288740	4303857	BTF3L4	XP_010983049.1	PREDICTED: transcription factor BTF3 homolog 4	+
NW_011591350.1	501756	550080	WDR35	XP_010983082.1	PREDICTED: LOW QUALITY PROTEIN: WD repeat-containing protein 35	-
NW_011591353.1	1664716	1724515	FAM185A	XP_010983151.1	PREDICTED: protein FAM185A	+
NW_011591353.1	1734989	1901866	FBXL13	XP_010983152.1	PREDICTED: F-box/LRR-repeat protein 13	-
NW_011591359.1	2998711	3107328	SLC6A11	XP_010983311.1	PREDICTED: sodium- and chloride-dependent GABA transporter 3	-
NW_011591359.1	5335048	6101817	GRM7	XP_010983287.1	PREDICTED: metabotropic glutamate receptor 7 isoform X3	-
NW_011591359.1	7398612	7402806	BHLHE40	XP_010983292.1	PREDICTED: class E basic helix-loop-helix protein 40	-
NW_011591360.1	172516	316167	TMEM164	XP_010983321.1	PREDICTED: transmembrane protein 164	-
NW_011591362.1	5050145	5063970	GCSAM	XP_010983359.1	PREDICTED: germinal center-associated signaling and motility protein	+
NW_011591362.1	5073004	5094933	LOC105093238	XP_010983392.1	PREDICTED: TPA-induced transmembrane protein	-
NW_011591362.1	4978199	5039454	SLC9C1	XP_010983391.1	PREDICTED: sodium/hydrogen exchanger 10	+
NW_011591367.1	508681	513919	LEUTX	XP_010983560.1	PREDICTED: leucine-twenty homeobox	+
NW_011591367.1	558374	564033	DYRK1B	XP_010983485.1	PREDICTED: dual specificity tyrosine-phosphorylation-regulated kinase 1B	-
NW_011591367.1	566669	576766	FBL	XP_010983488.1	PREDICTED: rRNA 2\'-O-methyltransferase fibrillarin	-
NW_011591372.1	2032197	2037441	VIMP	XP_010983640.1	PREDICTED: selenoprotein S, partial	-
NW_011591372.1	2043682	2055120	SNRPA1	XP_010983641.1	PREDICTED: U2 small nuclear ribonucleoprotein A\'	-
NW_011591372.1	1957043	2015946	CHSY1	XP_010983639.1	PREDICTED: chondroitin sulfate synthase 1	-
NW_011591372.1	2066094	2204163	PCSK6	XP_010983659.1	PREDICTED: proprotein convertase subtilisin/kexin type 6	-
NW_011591378.1	1672865	1690650	LOC105093611	XP_010983795.1	PREDICTED: uncharacterized protein LOC105093611 isoform X2	+
NW_011591378.1	1704321	1793261	TEK	XP_010983802.1	PREDICTED: angiopoietin-1 receptor	-
NW_011591378.1	1885343	1918290	PLAA	XP_010983805.1	PREDICTED: phospholipase A-2-activating protein isoform X1	+
NW_011591378.1	1928907	1972223	CAAP1	XP_010983808.1	PREDICTED: caspase activity and apoptosis inhibitor 1	+
NW_011591384.1	3914292	3962763	ACVR1	XP_010983904.1	PREDICTED: activin receptor type-1	+
NW_011591403.1	908553	1235730	MYO16	XP_010984360.1	PREDICTED: unconventional myosin-XVI, partial	-
NW_011591407.1	1084428	1776254	NPAS3	XP_010984483.1	PREDICTED: neuronal PAS domain-containing protein 3	-
NW_011591434.1	124910	390417	POLA1	XP_010985016.1	PREDICTED: DNA polymerase alpha catalytic subunit	+
NW_011591435.1	824310	933904	LOC105094662	XP_010985032.1	PREDICTED: LOW QUALITY PROTEIN: FERM and PDZ domain-containing protein 2-like	+
NW_011591446.1	812614	821086	MS4A15	XP_010985296.1	PREDICTED: membrane-spanning 4-domains subfamily A member 15 isoform X1	-
NW_011591446.1	847731	857198	LOC105094895	XP_010985298.1	PREDICTED: membrane-spanning 4-domains subfamily A member 8-like	-
NW_011591446.1	866561	882884	LOC105094945	XP_010985360.1	PREDICTED: B-lymphocyte antigen CD20-like	-
NW_011591446.1	780034	800984	MS4A10	XP_010985358.1	PREDICTED: membrane-spanning 4-domains subfamily A member 10	-
NW_011591446.1	2176605	2177570	LOC105094930	XP_010985346.1	PREDICTED: olfactory receptor 1S1-like	-
NW_011591446.1	2189502	2190455	LOC105094932	XP_010985347.1	PREDICTED: olfactory receptor 5B12	-
NW_011591446.1	2201851	2202789	LOC105094933	XP_010985348.1	PREDICTED: olfactory receptor 5B3-like	+
NW_011591446.1	2222495	2223447	LOC105094979	XP_010985390.1	PREDICTED: LOW QUALITY PROTEIN: olfactory receptor 5B12-like	+
NW_011591447.1	1064150	1199927	REPS2	XP_010985406.1	PREDICTED: ralBP1-associated Eps domain-containing protein 2 isoform X1	+
NW_011591448.1	1597604	2159185	SORCS3	XP_010985412.1	PREDICTED: VPS10 domain-containing receptor SorCS3, partial	-
NW_011591469.1	5619651	5639260	SLC25A46	XP_010985827.1	PREDICTED: solute carrier family 25 member 46	-
NW_011591473.1	173572	195297	TMEM64	XP_010985872.1	PREDICTED: transmembrane protein 64	-
NW_011591484.1	2395937	2453105	RARS2	XP_010986017.1	PREDICTED: probable arginine--tRNA ligase, mitochondrial isoform X2	+
NW_011591484.1	2458160	2478389	SLC35A1	XP_010986015.1	PREDICTED: CMP-sialic acid transporter	-
NW_011591484.1	2489751	2512712	LOC105095548	XP_010986018.1	PREDICTED: UPF0704 protein C6orf165 homolog	-
NW_011591498.1	583818	665515	ADCY1	XP_010986197.1	PREDICTED: adenylate cyclase type 1	+
NW_011591505.1	2772865	2777839	DUSP26	XP_010986308.1	PREDICTED: dual specificity protein phosphatase 26	-
NW_011591505.1	2747967	2761456	RNF122	XP_010986307.1	PREDICTED: RING finger protein 122 isoform X2	-
NW_011591509.1	7007315	7178905	LOC105095908	XP_010986422.1	PREDICTED: growth arrest-specific protein 7-like	-
NW_011591518.1	3405668	3638327	TRPS1	XP_010986745.1	PREDICTED: zinc finger transcription factor Trps1 isoform X3	+
NW_011591632.1	1906797	2009394	NTN4	XP_010988272.1	PREDICTED: netrin-4	-
NW_011591662.1	7901818	7932104	LOC105097861	XP_010988798.1	PREDICTED: balbiani ring protein 3-like	-
NW_011591662.1	7852304	7886584	HEATR6	XP_010988797.1	PREDICTED: HEAT repeat-containing protein 6	-
NW_011591682.1	170340	208746	MRPL13	XP_010989296.1	PREDICTED: 39S ribosomal protein L13, mitochondrial	-
NW_011591682.1	2017	156107	COL14A1	XP_010989304.1	PREDICTED: collagen alpha-1(XIV) chain	+
NW_011591716.1	3512	75335	LOC105098869	XP_010989930.1	PREDICTED: LOW QUALITY PROTEIN: protein eva-1 homolog C-like	-
NW_011591728.1	1312426	1316512	RPL23	XP_010990145.1	PREDICTED: 60S ribosomal protein L23	+
NW_011591728.1	1318842	1321591	LOC105099060	XP_010990146.1	PREDICTED: uncharacterized protein C17orf98 homolog	+
NW_011591728.1	1264258	1300245	LASP1	XP_010990144.1	PREDICTED: LIM and SH3 domain protein 1	-
NW_011591728.1	1333441	1353405	CWC25	XP_010990148.1	PREDICTED: pre-mRNA-splicing factor CWC25 homolog	+
NW_011591734.1	3840075	3962186	TBC1D8	XP_010990207.1	PREDICTED: LOW QUALITY PROTEIN: TBC1 domain family member 8	+
NW_011591749.1	623553	808180	SDCCAG8	XP_010990364.1	PREDICTED: LOW QUALITY PROTEIN: serologically defined colon cancer antigen 8	-
NW_011591749.1	2199330	2277362	SWT1	XP_010990391.1	PREDICTED: transcriptional protein SWT1 isoform X1	+
NW_011591776.1	74	1097	LOC105099755	XP_010990948.1	PREDICTED: uncharacterized protein C16orf90 homolog, partial	+
NW_011591776.1	5281	11663	NAA60	XP_010990840.1	PREDICTED: N-alpha-acetyltransferase 60	-
NW_011591776.1	37402	41470	ZNF597	XP_010990841.1	PREDICTED: zinc finger protein 597	+
NW_011591787.1	1858823	1869886	SRGN	XP_010991098.1	PREDICTED: serglycin	-
NW_011591787.1	1825138	1849391	VPS26A	XP_010991097.1	PREDICTED: vacuolar protein sorting-associated protein 26A	-
NW_011591802.1	76	62582	LOC105100014	XP_010991234.1	PREDICTED: complement receptor type 1-like, partial	+
NW_011591833.1	1200294	1344270	RFX3	XP_010991566.1	PREDICTED: transcription factor RFX3	-
NW_011591834.1	658155	679963	FAM175B	XP_010991575.1	PREDICTED: BRISC complex subunit Abro1	+
NW_011591834.1	749332	783451	ZRANB1	XP_010991576.1	PREDICTED: LOW QUALITY PROTEIN: ubiquitin thioesterase ZRANB1	+
NW_011591852.1	2650	18549	MOSPD2	XP_010991707.1	PREDICTED: motile sperm domain-containing protein 2	+
NW_011591887.1	53267	187663	HERC1	XP_010991828.1	PREDICTED: LOW QUALITY PROTEIN: probable E3 ubiquitin-protein ligase HERC1	-
NW_011591907.1	158582	185472	PCGF3	XP_010992165.1	PREDICTED: polycomb group RING finger protein 3	+
NW_011591907.1	195522	223710	CPLX1	XP_010992166.1	PREDICTED: complexin-1	-
NW_011591913.1	2760389	2913990	MTHFD1L	XP_010992309.1	PREDICTED: monofunctional C1-tetrahydrofolate synthase, mitochondrial, partial	+
NW_011591913.1	3461464	3692500	ESR1	XP_010992347.1	PREDICTED: estrogen receptor	+
NW_011591922.1	1459156	1480578	MDM2	XP_010992491.1	PREDICTED: E3 ubiquitin-protein ligase Mdm2 isoform X1	-
NW_011591922.1	1379247	1442500	CPM	XP_010992490.1	PREDICTED: carboxypeptidase M	+
NW_011591927.1	4599	142375	ALMS1	XP_010992533.1	PREDICTED: LOW QUALITY PROTEIN: Alstrom syndrome protein 1	-
NW_011591935.1	104051	151904	LOC105101162	XP_010992567.1	PREDICTED: LOW QUALITY PROTEIN: WD repeat-containing protein 35-like	-
NW_011591952.1	88850	105092	MTCH1	XP_010992770.1	PREDICTED: mitochondrial carrier homolog 1	+
NW_011591952.1	111757	120211	PI16	XP_010992771.1	PREDICTED: peptidase inhibitor 16	-
NW_011591952.1	138654	164466	LOC105101326	XP_010992772.1	PREDICTED: bombesin receptor-activated protein C6orf89 homolog isoform X1	-
NW_011591952.1	170607	183954	PPIL1	XP_010992774.1	PREDICTED: peptidyl-prolyl cis-trans isomerase-like 1	+
NW_011591978.1	167763	257737	COBL	XP_010992991.1	PREDICTED: protein cordon-bleu	+
NW_011592007.1	84492	91840	ZNF10	XP_010993125.1	PREDICTED: zinc finger protein 10	-
NW_011592007.1	108634	110268	ZNF891	XP_010993130.1	PREDICTED: zinc finger protein 891	+
NW_011592007.1	118628	152026	ZNF140	XP_010993129.1	PREDICTED: zinc finger protein 140 isoform X2	-
NW_011592120.1	277176	650574	SUPT3H	XP_010993779.1	PREDICTED: transcription initiation protein SPT3 homolog	-
NW_011592128.1	719988	728252	METRNL	XP_010993822.1	PREDICTED: meteorin-like protein	+
NW_011592129.1	56229	77926	XPA	XP_010993832.1	PREDICTED: DNA repair protein complementing XP-A cells	+
NW_011592129.1	81325	115626	NCBP1	XP_010993833.1	PREDICTED: nuclear cap-binding protein subunit 1	-
NW_011592129.1	119505	137130	TSTD2	XP_010993835.1	PREDICTED: thiosulfate sulfurtransferase/rhodanese-like domain-containing protein 2 isoform X1	+
NW_011592153.1	2863737	3002865	TUSC3	XP_010994002.1	PREDICTED: tumor suppressor candidate 3	+
NW_011592200.1	1847	7648	LOC105102804	XP_010994546.1	PREDICTED: rho GTPase-activating protein 22-like, partial	-
NW_011592200.1	40587	73397	LOC105102803	XP_010994545.1	PREDICTED: uncharacterized protein LOC105102803	+
NW_011592286.1	128630	130045	C1QTNF8	XP_010995210.1	PREDICTED: complement C1q tumor necrosis factor-related protein 8	+
NW_011592286.1	137166	138227	SSTR5	XP_010995211.1	PREDICTED: somatostatin receptor type 5	-
NW_011592300.1	322899	334593	MFSD2A	XP_010995242.1	PREDICTED: sodium-dependent lysophosphatidylcholine symporter 1	+
NW_011592384.1	228710	288259	PLCL1	XP_010995583.1	PREDICTED: inactive phospholipase C-like protein 1	-
NW_011592419.1	156875	158251	LOC105103779	XP_010995722.1	PREDICTED: tubulin alpha-1B chain, partial	+
NW_011592419.1	183714	187369	DHH	XP_010995725.1	PREDICTED: desert hedgehog protein, partial	+
NW_011592419.1	170134	181284	LMBR1L	XP_010995723.1	PREDICTED: protein LMBR1L isoform X1	+
NW_011592477.1	966132	1005941	FAR2	XP_010995910.1	PREDICTED: fatty acyl-CoA reductase 2	+
NW_011592477.1	1012787	1037294	ERGIC2	XP_010995911.1	PREDICTED: endoplasmic reticulum-Golgi intermediate compartment protein 2	-
NW_011592490.1	547936	669611	UBR4	XP_010995962.1	PREDICTED: E3 ubiquitin-protein ligase UBR4 isoform X2	+
NW_011592633.1	23610	27973	LOC105104281	XP_010996255.1	PREDICTED: uncharacterized protein C1orf198 homolog	+
NW_011592633.1	64427	109655	CAPN9	XP_010996260.1	PREDICTED: calpain-9	-
NW_011592994.1	8	7336	LOC105105072	XP_010997130.1	PREDICTED: LOW QUALITY PROTEIN: putative V-set and immunoglobulin domain-containing-like protein IGHV4OR15-8, partial	+
NW_011593150.1	59771	77249	NCF4	XP_010997279.1	PREDICTED: neutrophil cytosol factor 4	-
NW_011593150.1	120467	135573	PVALB	XP_010997280.1	PREDICTED: parvalbumin alpha	+
NW_011593472.1	5369	7510	SPACA5	XP_010997590.1	PREDICTED: sperm acrosome-associated protein 5	+
NW_011593472.1	41794	48239	ZNF630	XP_010997595.1	PREDICTED: LOW QUALITY PROTEIN: zinc finger protein 630	-
NW_011594451.1	47130	109102	EPC1	XP_010998278.1	PREDICTED: enhancer of polycomb homolog 1	+
NW_011594678.1	704	15951	LOC105106230	XP_010998369.1	PREDICTED: aspartoacylase-like	-
NW_011594807.1	717257	910553	RPTOR	XP_010998405.1	PREDICTED: regulatory-associated protein of mTOR, partial	+
NW_011595104.1	2782	18161	LOC105106295	XP_010998431.1	PREDICTED: aspartoacylase	+
NW_011595579.1	7192	11218	PGBD2	XP_010998483.1	PREDICTED: piggyBac transposable element-derived protein 2	-
