# Supplementary material for: Genome Diversity and Signatures of Selection for Production and Performance Traits in Dromedary Camels
Source: Front Genet. 2019 Sep 19;10:893. doi: 10.3389/fgene.2019.00893 (PMC6761857; doi:10.3389/fgene.2019.00893)
Supplement: Supplementary file 8 [file Table_8.xlsx]

## Sheet: Sheet2
Supplementray Table 8: Genes within the highly genetically differentiated (Fst) regions between Sudan packing and racing camels
Scaffold	start (bp)	Stop (bp)	Gene_ID	Locus	Discreption	strand
NW_011591176.1	3083994	3116634	ATF7IP2	XP_010978356.1	PREDICTED: activating transcription factor 7-interacting protein 2	-
NW_011591695.1	435425	487328	NAA16	XP_010989488.1	PREDICTED: N-alpha-acetyltransferase 16, NatA auxiliary subunit isoform X1	+
NW_011591695.1	390318	416783	MTRF1	XP_010989486.1	PREDICTED: peptide chain release factor 1, mitochondrial	-
NW_011591951.1	3604836	3830869	DLG1	XP_010992702.1	PREDICTED: disks large homolog 1	+
NW_011592043.1	1773861	1775205	UBA52	XP_010993441.1	PREDICTED: ubiquitin-60S ribosomal protein L40	+
NW_011592043.1	1776621	1779112	LOC105101884	XP_010993442.1	PREDICTED: uncharacterized protein C19orf60 homolog isoform X1	+
NW_011592043.1	1795565	1800244	TMEM59L	XP_010993466.1	PREDICTED: transmembrane protein 59-like	+
NW_011592043.1	1836497	1840344	KLHL26	XP_010993467.1	PREDICTED: kelch-like protein 26	+
NW_011592043.1	1779855	1795353	CRLF1	XP_010993465.1	PREDICTED: cytokine receptor-like factor 1	-
NW_011592043.1	1849541	1918001	CRTC1	XP_010993468.1	PREDICTED: CREB-regulated transcription coactivator 1	+
NW_011592372.1	2510292	2767566	WDR7	XP_010995508.1	PREDICTED: WD repeat-containing protein 7	+
