# Supplementary material for: Genome Diversity and Signatures of Selection for Production and Performance Traits in Dromedary Camels
Source: Front Genet. 2019 Sep 19;10:893. doi: 10.3389/fgene.2019.00893 (PMC6761857; doi:10.3389/fgene.2019.00893)
Supplement: Supplementary file 9 [file Table_9.xls]

## Sheet: Packing-Pathway
Supplementary Table 9: Biological pathways and gene ontology (GO) terms over-representation analyses on the candidate genes of the packing, racing and all Sudanese Hp analyses, and Packing and racing camels Fst analysis
p-value	q-value	pathway	source	external_id	members_input_overlap	members_input_overlap_geneids	size	effective_size
0.00227244	0.144101	Chromosome Maintenance	Reactome	R-HSA-73886	PRIM1; POLA1; CENPT; HJURP	55355; 80152; 5422; 5557	112	18
0.00309035	0.144101	Telomere C-strand synthesis initiation	Reactome	R-HSA-174430	POLA1; PRIM1	5422; 5557	8	3
0.00309035	0.144101	DNA replication initiation	Reactome	R-HSA-68952	POLA1; PRIM1	5422; 5557	8	3
0.00580784	0.144101	Signaling by Hedgehog	Reactome	R-HSA-5358351	WDR35; ADCY1; ADCY10; DHH	50846; 107; 55811; 57539	82	23
0.00604979	0.144101	Role of Osx and miRNAs in tooth development	Wikipathways	WP3971	RUNX2; NOTCH2	860; 4853	35	4
0.00604979	0.144101	Inhibition of replication initiation of damaged DNA by RB1/E2F1	Reactome	R-HSA-113501	POLA1; PRIM1	5422; 5557	13	4
0.00604979	0.144101	RHO GTPases activate KTN1	Reactome	R-HSA-5625970	KIF5B; KLC4	89953; 3799	11	4
0.00756171	0.144101	Hedgehog ,off, state	Reactome	R-HSA-5610787	WDR35; ADCY1; ADCY10	107; 55811; 57539	44	13
0.00789596	0.144101	Thermogenesis - Homo sapiens (human)	KEGG	path:hsa04714	RPTOR; NDUFB1; ADCY10; ADCY1	55811; 4707; 107; 57521	229	25
0.00986992	0.144101	Receptor-ligand binding initiates the second proteolytic cleavage of Notch receptor	Reactome	R-HSA-156988	ADAM10; NOTCH2	4853; 102	13	5
0.00986992	0.144101	Removal of the Flap Intermediate	Reactome	R-HSA-69166	POLA1; PRIM1	5422; 5557	14	5
0.00986992	0.144101	Polymerase switching on the C-strand of the telomere	Reactome	R-HSA-174411	POLA1; PRIM1	5422; 5557	14	5
0.00986992	0.144101	Polymerase switching	Reactome	R-HSA-69091	POLA1; PRIM1	5422; 5557	14	5
0.00986992	0.144101	Leading Strand Synthesis	Reactome	R-HSA-69109	POLA1; PRIM1	5422; 5557	14	5
0.00986992	0.144101	Circadian rhythm - Homo sapiens (human)	KEGG	path:hsa04710	BHLHE40; RORB	6096; 8553	31	5

## Sheet: Packing-GO
p-value	q-value	term_goid	term_category	term_level	term_name	members_input_overlap	members_input_overlap_geneids	size	effective_size
0.000552149	0.142454	GO:0033559	b	5	unsaturated fatty acid metabolic process	1906; 6342; 10464; 10728	EDN1; PTGES3; PIBF1; SCP2	105	13
0.00265393	0.119685	GO:0008092	m	3	cytoskeletal protein binding	286; 1495; 3799; 3927; 4137; 399687; 7840; 8301; 11275; 171024; 56907; 51552; 54462; 140469; 26052; 257144	MYO3B; DNM3; MYO18A; CCSER2; KIF5B; SPIRE1; ALMS1; RAB14; ANK1; KLHL2; GCSAM; MAPT; SYNPO2; LASP1; CTNNA1; PICALM	958	235
0.00267643	0.303984	GO:0006996	b	3	organelle organization	286; 1495; 1740; 1906; 2547; 3799; 4137; 4287; 4707; 4908; 5422; 5557; 6342; 399687; 7840; 8301; 9820; 10245; 10464; 10728; 11040; 339829; 171024; 56907; 80152; 80314; 344148; 51552; 51742; 54462; 284058; 54764; 54806; 91137; 55355; 23741; 57539; 26052	POLA1; PIBF1; ZRANB1; SCP2; AHI1; NDUFB1; MYO18A; CCDC39; DNM3; NCKAP5; ARID4B; XRCC6; TIMM17B; KANSL1; DLG2; HJURP; CCSER2; ALMS1; PRIM1; EDN1; CUL7; RAB14; NTF3; PIM2; EID1; CENPT; CTNNA1; SLC25A46; PTGES3; KIF5B; SPIRE1; EPC1; WDR35; ANK1; MAPT; SYNPO2; ATXN3; PICALM	3859	785
0.0029366	0.157625	GO:0097418	c	4	neurofibrillary tangle	4137; 8301	PICALM; MAPT	5	3
0.0029366	0.164006	GO:0035864	b	5	response to potassium ion	1393; 1740	DLG2; CRHBP	15	3
0.0029366	0.164006	GO:0006269	b	5	DNA replication, synthesis of RNA primer	5422; 5557	POLA1; PRIM1	5	3
0.00299534	0.164006	GO:0031623	b	5	receptor internalization	4908; 8301; 54806; 26052; 64854	DNM3; NTF3; AHI1; PICALM; USP46	109	32
0.00317842	0.247458	GO:0045428	b	4	regulation of nitric oxide biosynthetic process	1524; 1906; 57539	EDN1; WDR35; CX3CR1	55	10
0.00317842	0.164006	GO:0006692	b	5	prostanoid metabolic process	1906; 10464; 10728	EDN1; PTGES3; PIBF1	37	10
0.0041177	0.247458	GO:0043112	b	4	receptor metabolic process	1906; 4908; 8301; 54806; 26052; 64854	NTF3; USP46; AHI1; DNM3; EDN1; PICALM	187	49
0.00426993	0.183607	GO:0046456	b	5	icosanoid biosynthetic process	1906; 10464; 10728	EDN1; PTGES3; PIBF1	50	11
0.00447668	0.303984	GO:0007613	b	3	memory	107; 1524; 4009; 4137; 4908	MAPT; NTF3; LMX1A; ADCY1; CX3CR1	117	35
0.00452902	0.303984	GO:0099072	b	3	regulation of postsynaptic membrane neurotransmitter receptor levels	102; 1740; 26052; 64854	ADAM10; DLG2; USP46; DNM3	66	22
0.00452902	0.247458	GO:0097327	b	4	response to antineoplastic agent	102; 1495; 1906; 57539	ADAM10; EDN1; WDR35; CTNNA1	97	22
0.00452902	0.147015	GO:0051117	m	4	ATPase binding	286; 4287; 50617; 55811	ATP6V0A4; ANK1; ATXN3; ADCY10	80	22
0.00490048	0.147015	GO:0003779	m	4	actin binding	1495; 3927; 4137; 399687; 171024; 11275; 56907; 140469; 257144	MYO3B; SPIRE1; MYO18A; KLHL2; MAPT; SYNPO2; LASP1; CTNNA1; GCSAM	426	103
0.00503736	0.157625	GO:0032838	c	4	plasma membrane bounded cell projection cytoplasm	1740; 3799; 4137; 10084; 339829; 57539	CCDC39; KIF5B; PQBP1; WDR35; DLG2; MAPT	197	51
0.00511415	0.203306	GO:0043232	c	3	intracellular non-membrane-bounded organelle	286; 860; 1393; 1495; 2547; 3799; 3927; 4137; 4287; 55811; 5049; 5422; 5557; 399687; 7227; 7840; 9349; 9820; 10084; 10464; 10728; 11275; 339829; 171024; 56907; 80152; 89953; 344148; 51069; 54462; 284058; 54806; 55355; 140469; 23741; 57521; 57539; 222235; 26052	POLA1; PIBF1; DNM3; AHI1; MYO18A; MYO3B; ADCY10; NCKAP5; XRCC6; RPTOR; WDR35; KANSL1; HJURP; CCSER2; ALMS1; RPL23; FBXL13; PRIM1; CUL7; CCDC39; EID1; CRHBP; KLHL2; LASP1; CENPT; CTNNA1; PAFAH1B2; TRPS1; PTGES3; KIF5B; SPIRE1; PQBP1; RUNX2; ANK1; MAPT; SYNPO2; MRPL2; KLC4; ATXN3	4250	841
0.00535015	0.203306	GO:0120111	c	3	neuron projection cytoplasm	1740; 3799; 4137; 10084	KIF5B; DLG2; PQBP1; MAPT	82	23
0.00535015	0.247458	GO:0035418	b	4	protein localization to synapse	102; 1740; 3799; 4137	ADAM10; KIF5B; DLG2; MAPT	60	23
0.00556264	0.247458	GO:0006900	b	4	vesicle budding from membrane	399687; 8301; 26052	MYO18A; DNM3; PICALM	101	12
0.00557413	0.344531	GO:0043228	c	2	non-membrane-bounded organelle	286; 860; 1393; 1495; 2547; 3799; 3927; 4137; 4287; 55811; 5049; 5422; 5557; 399687; 7227; 7840; 9349; 9820; 10084; 10464; 10728; 11275; 339829; 171024; 56907; 80152; 89953; 344148; 51069; 54462; 284058; 54806; 55355; 140469; 23741; 57521; 57539; 222235; 26052	POLA1; PIBF1; DNM3; AHI1; MYO18A; MYO3B; ADCY10; NCKAP5; XRCC6; RPTOR; WDR35; KANSL1; HJURP; CCSER2; ALMS1; RPL23; FBXL13; PRIM1; CUL7; CCDC39; EID1; CRHBP; KLHL2; LASP1; CENPT; CTNNA1; PAFAH1B2; TRPS1; PTGES3; KIF5B; SPIRE1; PQBP1; RUNX2; ANK1; MAPT; SYNPO2; MRPL2; KLC4; ATXN3	4260	845
0.00575131	0.119685	GO:0004016	m	3	adenylate cyclase activity	107; 55811	ADCY1; ADCY10	10	4
0.00575131	0.247458	GO:0098884	b	4	postsynaptic neurotransmitter receptor internalization	26052; 64854	USP46; DNM3	19	4
0.00575131	0.247458	GO:0140239	b	4	postsynaptic endocytosis	26052; 64854	USP46; DNM3	19	4
0.00575131	0.18548	GO:1905383	b	5	protein localization to presynapse	1740; 3799	KIF5B; DLG2	11	4
0.00575131	0.18548	GO:0099118	b	5	microtubule-based protein transport	1740; 3799	KIF5B; DLG2	15	4
0.00620172	0.285568	GO:0007611	b	2	learning or memory	107; 1393; 1524; 4009; 4137; 4908; 8301	NTF3; ADCY1; CX3CR1; LMX1A; CRHBP; MAPT; PICALM	253	70
0.006208	0.285568	GO:0007017	b	2	microtubule-based process	1740; 3799; 4137; 4287; 55811; 7840; 9820; 10464; 339829; 56907; 344148; 54462; 57539	DLG2; MAPT; CCSER2; KIF5B; SPIRE1; ALMS1; WDR35; PIBF1; ADCY10; CCDC39; NCKAP5; CUL7; ATXN3	763	189
0.00626535	0.157625	GO:0044304	c	4	main axon	286; 1393; 1740; 4137	ANK1; DLG2; MAPT; CRHBP	68	24
0.00798807	0.247458	GO:0048562	b	4	embryonic organ morphogenesis	860; 1906; 339829; 54806; 140469; 25902	CCDC39; MTHFD1L; AHI1; RUNX2; MYO3B; EDN1	284	56
0.00808331	0.157625	GO:0048471	c	4	perinuclear region of cytoplasm	102; 1524; 1600; 3799; 8301; 9820; 56907; 51552; 55811; 55815; 26052	DNM3; CX3CR1; KIF5B; SPIRE1; ADAM10; ADCY10; TSNAXIP1; DAB1; CUL7; RAB14; PICALM	698	152
0.00839543	0.303984	GO:0021766	b	3	hippocampus development	1600; 3799; 4009; 84879	DAB1; LMX1A; KIF5B; MFSD2A	81	26
0.00878713	0.247458	GO:0006809	b	4	nitric oxide biosynthetic process	1524; 1906; 57539	EDN1; WDR35; CX3CR1	66	14
0.00878713	0.247458	GO:0006690	b	4	icosanoid metabolic process	1906; 10464; 10728	EDN1; PTGES3; PIBF1	111	14
0.00878713	0.106387	GO:0008028	m	5	monocarboxylic acid transmembrane transporter activity	6538; 84879; 25874	SLC6A11; MPC2; MFSD2A	53	14
0.00888645	0.119685	GO:0030674	m	3	protein binding, bridging	286; 3927; 4137; 171024; 57521	LASP1; ANK1; RPTOR; MAPT; SYNPO2	173	41
0.00888645	0.247458	GO:0002685	b	4	regulation of leukocyte migration	102; 1524; 1906; 3570; 257144	ADAM10; EDN1; GCSAM; CX3CR1; IL6R	186	41
0.00938707	0.303984	GO:0048149	b	3	behavioral response to ethanol	1393; 64854	USP46; CRHBP	11	5
0.00938707	0.119685	GO:0034061	m	3	DNA polymerase activity	5422; 10728	PTGES3; POLA1	40	5
0.00938707	0.247458	GO:0099645	b	4	neurotransmitter receptor localization to postsynaptic specialization membrane	102; 1740	ADAM10; DLG2	12	5
0.00938707	0.106387	GO:0019957	m	5	C-C chemokine binding	1237; 1524	CCR8; CX3CR1	24	5
0.00938707	0.106387	GO:0001637	m	5	G protein-coupled chemoattractant receptor activity	1237; 1524	CCR8; CX3CR1	26	5
0.00961851	0.247458	GO:0034605	b	4	cellular response to heat	4137; 4287; 10728; 57521	PTGES3; RPTOR; ATXN3; MAPT	105	27
0.00967712	0.247458	GO:0050890	b	4	cognition	107; 1393; 1524; 4009; 4137; 4908; 8301	NTF3; ADCY1; CX3CR1; LMX1A; CRHBP; MAPT; PICALM	292	76

## Sheet: Racing-Pathway
p-value	q-value	pathway	source	external_id	members_input_overlap	members_input_overlap_geneids	size	effective_size
3.26337e-05	0.0152399	LKB1 signaling events	PID	lkb1_pathway	RPTOR; PSEN2; YWHAQ; MAPT; ESR1	4137; 5664; 10971; 57521; 2099	43	8
0.000232744	0.0543457	Copper homeostasis	Wikipathways	WP3286	MTF1; ADAM10; MDM2; MAPT; ADAM17	4520; 4193; 6868; 102; 4137	55	11
0.000588542	0.0916163	DroToll-like	INOH	None	ADAM10; PSEN2; F2; ADAM17; TLL1	2147; 5664; 102; 7092; 6868	65	13
0.001853	0.127245	GABA synthesis, release, reuptake and degradation	Reactome	R-HSA-888590	SNAP25; SLC6A11; CPLX1	6616; 10815; 6538	19	5
0.001853	0.127245	Receptor-ligand binding initiates the second proteolytic cleavage of Notch receptor	Reactome	R-HSA-156988	ADAM10; NOTCH2; ADAM17	6868; 4853; 102	13	5
0.001853	0.127245	Acetylcholine Neurotransmitter Release Cycle	Reactome	R-HSA-264642	SNAP25; CPLX1; PPFIA2	8499; 10815; 6616	17	5
0.00347203	0.127245	estrogen responsive protein efp controls cell cycle and breast tumors growth	BioCarta	efppathway	CDK8; ESR1	1024; 2099	15	2
0.00347203	0.127245	Constitutive Signaling by NOTCH1 t(7;9)(NOTCH1:M1580_K2555) Translocation Mutant	Reactome	R-HSA-2660826	ADAM10; ADAM17	6868; 102	3	2
0.00347203	0.127245	Signaling by NOTCH1 t(7;9)(NOTCH1:M1580_K2555) Translocation Mutant	Reactome	R-HSA-2660825	ADAM10; ADAM17	6868; 102	3	2
0.00347203	0.127245	miRNA Biogenesis	Wikipathways	WP2338	DROSHA; DICER1	23405; 29102	5	2
0.0035459	0.127245	NOTCH2 Activation and Transmission of Signal to the Nucleus	Reactome	R-HSA-2979096	ADAM10; PSEN2; NOTCH2	4853; 5664; 102	22	6
0.0035459	0.127245	Signaling by NOTCH2	Reactome	R-HSA-1980145	ADAM10; PSEN2; NOTCH2	4853; 5664; 102	33	6
0.0035459	0.127245	Norepinephrine Neurotransmitter Release Cycle	Reactome	R-HSA-181430	SNAP25; CPLX1; PPFIA2	8499; 10815; 6616	18	6
0.00398308	0.127245	Degradation of the extracellular matrix	Reactome	R-HSA-1474228	ADAM10; TLL1; COL14A1; CAPN9; ADAM17	7092; 6868; 7373; 102; 10753	105	19
0.00550406	0.127245	Neurotransmitter release cycle	Reactome	R-HSA-112310	SNAP25; SLC6A11; CPLX1; PPFIA2	6616; 10815; 6538; 8499	51	13
0.00583169	0.127245	MicroRNAs in cancer - Homo sapiens (human)	KEGG	path:hsa05206	RPTOR; SHC4; DICER1; IRS1; NOTCH2; PLCG2; MDM2	3667; 4193; 57521; 5336; 399694; 23405; 4853	299	38
0.00593798	0.127245	Canonical and Non-canonical Notch signaling	Wikipathways	WP3845	ADAM10; PSEN2; NOTCH2	102; 5664; 4853	27	7
0.00593798	0.127245	cystic fibrosis transmembrane conductance regulator (cftr) and beta 2 adrenergic receptor (b2ar) pathway	BioCarta	cftrpathway	EDN1; F2; ADCY1	2147; 107; 1906	22	7
0.00593798	0.127245	activation of camp-dependent protein kinase pka	BioCarta	gspathway	EDN1; F2; ADCY1	2147; 107; 1906	31	7
0.00593798	0.127245	Glutamate Neurotransmitter Release Cycle	Reactome	R-HSA-210500	SNAP25; CPLX1; PPFIA2	6616; 10815; 8499	24	7
0.00593798	0.127245	Serotonin Neurotransmitter Release Cycle	Reactome	R-HSA-181429	SNAP25; CPLX1; PPFIA2	8499; 10815; 6616	18	7
0.00735675	0.127245	Signaling by NOTCH1 in Cancer	Reactome	R-HSA-2644603	CDK8; PSEN2; ADAM10; ADAM17	6868; 1024; 5664; 102	54	14
0.00735675	0.127245	Constitutive Signaling by NOTCH1 PEST Domain Mutants	Reactome	R-HSA-2644606	CDK8; PSEN2; ADAM10; ADAM17	6868; 1024; 5664; 102	54	14
0.00735675	0.127245	Signaling by NOTCH1 PEST Domain Mutants in Cancer	Reactome	R-HSA-2644602	CDK8; PSEN2; ADAM10; ADAM17	6868; 1024; 5664; 102	54	14
0.00735675	0.127245	Constitutive Signaling by NOTCH1 HD+PEST Domain Mutants	Reactome	R-HSA-2894862	CDK8; PSEN2; ADAM10; ADAM17	6868; 1024; 5664; 102	54	14
0.00735675	0.127245	Signaling by NOTCH1 HD+PEST Domain Mutants in Cancer	Reactome	R-HSA-2894858	CDK8; PSEN2; ADAM10; ADAM17	6868; 1024; 5664; 102	54	14
0.00735675	0.127245	Notch	INOH	None	ADAM10; PSEN2; NOTCH2; ADAM17	6868; 4853; 5664; 102	79	14
0.00957853	0.133577	Notch Signaling Pathway	Wikipathways	WP61	PSEN2; NOTCH2; MAPT; ADAM17	5664; 6868; 4137; 4853	61	15

## Sheet: Racing-GO
p-value	q-value	term_goid	term_category	term_level	term_name	members_input_overlap	members_input_overlap_geneids	size	effective_size
0.000400047	0.13908	GO:0035418	b	4	protein localization to synapse	102; 1740; 3799; 4137; 6616; 10082; 10815	SNAP25; DLG2; MAPT; KIF5B; ADAM10; CPLX1; GPC6	60	24
0.000561939	0.13908	GO:0010467	b	4	gene expression	90; 102; 107; 463; 735; 860; 1024; 1368; 1906; 2091; 2099; 2104; 2147; 2186; 2547; 101060200; 4009; 4137; 4193; 4520; 4686; 4756; 4853; 5046; 5336; 5422; 5552; 5664; 5991; 6096; 6229; 6627; 6671; 7227; 7556; 7699; 8301; 8464; 8553; 9149; 9255; 9349; 10336; 10725; 10971; 11128; 11178; 54937; 78986; 79797; 79903; 51575; 57038; 80152; 80314; 375337; 51645; 342900; 146434; 51069; 399694; 51742; 54806…	BPTF; POLA1; ACVR1; NCBP1; SWT1; NAA60; PCSK6; RPS24; ZFHX3; SNRPA1; ADAM10; PLCG2; MRPL13; SOHLH2; RBMS3; POLR3A; SRGN; AUTS2; ARID4B; EPC1; ZNF10; DUSP26; XRCC6; RPTOR; ZNF140; ZNF891; CENPT; BHLHE40; PSEN2; YWHAQ; NPAS3; RORB; RPL23; SUPT3H; C9; NEO1; CWC25; EDN1; DYRK1B; RARS2; LZTS1; SHC4; CSDC2; ESRRG; ESF1; SP4; LMX1A; PCGF3; ZNF597; AHI1; ZNF408; DROSHA; MRPL2; TOPAZ1; DICER1; MDM2; AIMP1…	5440	931
0.000743566	0.0572546	GO:0003676	m	3	nucleic acid binding	463; 860; 1495; 2091; 2099; 2104; 2186; 2547; 101060200; 3838; 4009; 4137; 4193; 4520; 4666; 4686; 5422; 5557; 5991; 6096; 6229; 399687; 6627; 6671; 7227; 7373; 7507; 7556; 7699; 8464; 8553; 9255; 9349; 10336; 10725; 11128; 11178; 54937; 79693; 79797; 51575; 57038; 80152; 342900; 146434; 51069; 51742; 55870; 23405; 64067; 23075; 57232; 57521; 27303; 126668; 28998; 29102; 63897; 163081; 27254	BPTF; POLA1; NCBP1; RPS24; ZFHX3; SNRPA1; ZNF597; MYO18A; ESF1; SOHLH2; RBMS3; POLR3A; ARID4B; TDRD10; ZNF10; SWAP70; XRCC6; RPTOR; ZNF140; ZNF891; CENPT; BHLHE40; NPAS3; RORB; RPL23; SUPT3H; PRIM1; RARS2; LZTS1; HEATR6; CSDC2; ESRRG; NACA; SP4; XPA; LMX1A; ZNF567; DROSHA; MRPL2; MDM2; AIMP1; CTNNA1; NFAT5; PCGF3; TRPS1; DICER1; ESR1; MTF1; YRDC; ZNF630; COL14A1; RFX3; RUNX2; KPNA2; MAPT; ZNF408;…	4120	675
0.000852567	0.140674	GO:0099645	b	4	neurotransmitter receptor localization to postsynaptic specialization membrane	102; 1740; 10082	ADAM10; DLG2; GPC6	12	4
0.00101867	0.109003	GO:1903539	b	5	protein localization to postsynaptic membrane	102; 1740; 6616; 10082; 10815	ADAM10; SNAP25; DLG2; GPC6; CPLX1	33	14
0.00141315	0.245018	GO:0043170	b	3	macromolecule metabolic process	90; 102; 107; 463; 735; 860; 1024; 1368; 140803; 1740; 93627; 1906; 2091; 2099; 2104; 2147; 2186; 2547; 3570; 3667; 101060200; 3838; 4009; 4137; 4193; 4520; 4686; 4756; 4853; 5046; 5334; 5336; 5372; 5422; 5552; 5557; 5664; 5870; 5991; 6096; 6229; 6401; 399687; 6616; 6627; 6671; 6868; 7010; 7092; 7227; 7507; 7556; 7699; 7991; 8301; 8464; 8553; 8925; 9149; 9201; 9255; 9349; 9820; 10082; 10336; 1046…	BPTF; PIBF1; ZRANB1; CPM; TUSC3; PCSK6; CHSY1; PPIL1; RARS2; POLR3A; PMM1; DUSP26; NCBP1; ZNF140; DLG2; AMZ2; BHLHE40; RORB; PRIM1; EDN1; DYRK1B; CAPN9; SHC4; SNAP25; XPA; SP4; SCYL3; TRPS1; DICER1; MDM2; CENPT; UBR4; NFAT5; PCGF3; ADCY1; MTCH1; PTGES3; RFX3; RUNX2; KPNA2; EID1; ZNF567; MYO3B; NAA60; DCLK1; RAB6A; MYO18A; ZNF597; ARID4B; SWT1; XRCC6; KANSL1; CWC25; SOHLH2; FBXL13; SLC35A1; TRPM6;…	9445	1721
0.00146122	0.125665	GO:0003677	m	4	DNA binding	463; 860; 2099; 2104; 2186; 2547; 101060200; 4009; 4137; 4520; 4666; 5422; 5557; 5991; 6096; 399687; 6671; 7227; 7507; 7556; 7699; 8464; 8553; 10336; 10725; 11128; 11178; 54937; 79797; 80152; 342900; 146434; 51742; 55870; 23405; 23075; 57232; 57521; 64067; 163081	BPTF; POLA1; ASH1L; ZFHX3; MYO18A; ZNF597; POLR3A; ARID4B; ZNF10; SWAP70; XRCC6; RPTOR; ZNF140; ZNF891; BHLHE40; NPAS3; RORB; SOHLH2; SUPT3H; PRIM1; LZTS1; ESRRG; NACA; SP4; XPA; LMX1A; ZNF567; CENPT; NFAT5; PCGF3; TRPS1; DICER1; ESR1; MTF1; ZNF630; RFX3; RUNX2; MAPT; ZNF408; LEUTX	2557	413
0.00147334	0.109003	GO:0032774	b	5	RNA biosynthetic process	90; 107; 463; 860; 1024; 1906; 2099; 2104; 2186; 2547; 101060200; 4009; 4193; 4520; 4686; 4756; 4853; 5046; 5422; 5557; 5991; 6096; 6671; 7227; 7556; 7699; 8301; 8464; 8553; 9149; 9349; 10336; 10725; 10971; 11128; 11178; 54937; 78986; 79797; 80152; 80314; 375337; 342900; 146434; 51742; 54806; 54823; 55870; 23405; 23741; 57232; 57521; 26053; 64067; 163081	BPTF; POLA1; ACVR1; NCBP1; SWT1; TOPAZ1; PCSK6; AHI1; ZFHX3; ZNF597; SOHLH2; POLR3A; AUTS2; ARID4B; EPC1; ZNF10; DUSP26; XRCC6; RPTOR; ZNF140; ZNF891; BHLHE40; YWHAQ; NPAS3; RORB; RPL23; SUPT3H; NEO1; PRIM1; EDN1; DYRK1B; LZTS1; ESRRG; SP4; LMX1A; ZNF408; MDM2; CENPT; NFAT5; PCGF3; TRPS1; DICER1; ADCY1; ESR1; MTF1; ZNF567; ZNF630; NOTCH2; RFX3; RUNX2; EID1; CDK8; ASH1L; PICALM; LEUTX	3705	621
0.00151949	0.109003	GO:0016070	b	5	RNA metabolic process	90; 107; 463; 860; 1024; 1906; 2091; 2099; 2104; 2186; 2547; 101060200; 4009; 4137; 4193; 4520; 4686; 4756; 4853; 5046; 5422; 5557; 5991; 6096; 6229; 6627; 6671; 7227; 7556; 7699; 8301; 8464; 8553; 9149; 9255; 9349; 10336; 10725; 10971; 11128; 11178; 54937; 78986; 79797; 80152; 80314; 375337; 51645; 342900; 146434; 51575; 51742; 54806; 54823; 54883; 55870; 23405; 23741; 57038; 57232; 57521; 26053…	BPTF; POLA1; ACVR1; NCBP1; SWT1; TOPAZ1; PCSK6; RPS24; ZFHX3; SNRPA1; ZNF597; PPIL1; SOHLH2; POLR3A; AUTS2; ARID4B; EPC1; ZNF10; DUSP26; XRCC6; RPTOR; ZNF140; ZNF891; CENPT; BHLHE40; YWHAQ; NPAS3; RORB; RPL23; SUPT3H; NEO1; PRIM1; EDN1; CWC25; DYRK1B; RARS2; LZTS1; CSDC2; ESRRG; ESF1; SP4; LMX1A; AHI1; ZNF408; DROSHA; MDM2; AIMP1; NFAT5; PCGF3; TRPS1; DICER1; ADCY1; ESR1; MTF1; ZNF567; ZNF630; NO…	4644	781
0.00160686	0.109003	GO:0006351	b	5	transcription, DNA-templated	90; 107; 463; 860; 1024; 1906; 2099; 2104; 2186; 2547; 101060200; 4009; 4193; 4520; 4686; 4756; 4853; 5046; 5422; 5991; 6096; 6671; 7227; 7556; 7699; 8301; 8464; 8553; 9149; 9349; 10336; 10725; 10971; 11128; 11178; 54937; 78986; 79797; 80152; 80314; 375337; 342900; 146434; 51742; 54806; 54823; 55870; 23405; 23741; 57232; 57521; 26053; 64067; 163081	BPTF; POLA1; ACVR1; NCBP1; SWT1; TOPAZ1; PCSK6; AHI1; ZFHX3; ZNF597; SOHLH2; POLR3A; AUTS2; ARID4B; EPC1; ZNF10; DUSP26; XRCC6; RPTOR; ZNF140; ZNF891; BHLHE40; YWHAQ; NPAS3; RORB; RPL23; SUPT3H; NEO1; EDN1; DYRK1B; LZTS1; ESRRG; SP4; LMX1A; ZNF408; MDM2; CENPT; NFAT5; PCGF3; TRPS1; DICER1; ADCY1; ESR1; MTF1; ZNF567; ZNF630; NOTCH2; RFX3; RUNX2; EID1; CDK8; ASH1L; PICALM; LEUTX	3645	609
0.0020016	0.109003	GO:0007368	b	5	determination of left/right symmetry	90; 5046; 5991; 339829; 54806; 8701	CCDC39; ACVR1; DNAH11; PCSK6; AHI1; RFX3	115	23
0.0020016	0.109003	GO:0002688	b	5	regulation of leukocyte chemotaxis	102; 1906; 3570; 6868; 23075; 158747	IL6R; ADAM10; MOSPD2; ADAM17; EDN1; SWAP70	112	23
0.00210199	0.109003	GO:0006692	b	5	prostanoid metabolic process	1906; 10464; 10728; 9373	EDN1; PTGES3; PLAA; PIBF1	37	10
0.00258571	0.253008	GO:0090304	b	4	nucleic acid metabolic process	90; 107; 463; 860; 1024; 1906; 2091; 2099; 2104; 2186; 2547; 101060200; 3838; 4009; 4137; 4193; 4520; 4686; 4756; 4853; 5046; 5422; 5557; 5991; 6096; 6229; 399687; 6627; 6671; 7227; 7507; 7556; 7699; 8301; 8464; 8553; 9149; 9255; 9349; 10336; 10725; 10728; 10971; 11128; 11178; 54937; 78986; 56907; 79797; 51575; 57038; 80152; 80314; 375337; 51645; 342900; 146434; 51742; 54806; 54823; 54883; 55870;…	BPTF; POLA1; ACVR1; NCBP1; SWT1; TOPAZ1; PCSK6; RPS24; ZFHX3; SNRPA1; ZNF597; MYO18A; SOHLH2; POLR3A; AUTS2; ARID4B; EPC1; ZNF10; SWAP70; DUSP26; XRCC6; RPTOR; ZNF140; ZNF891; CENPT; BHLHE40; YWHAQ; NPAS3; RORB; RPL23; SUPT3H; NEO1; PRIM1; EDN1; CWC25; DYRK1B; RARS2; LZTS1; CSDC2; ESRRG; ESF1; SP4; XPA; LMX1A; AHI1; ZNF408; DROSHA; DICER1; MDM2; AIMP1; NFAT5; PCGF3; TRPS1; PPIL1; ADCY1; ESR1; MTF…	5174	886
0.00316962	0.245018	GO:0009799	b	3	specification of symmetry	90; 5046; 5991; 8701; 339829; 54806	CCDC39; ACVR1; DNAH11; PCSK6; AHI1; RFX3	126	25
0.00316962	0.253008	GO:0009855	b	4	determination of bilateral symmetry	90; 5046; 5991; 339829; 54806; 8701	CCDC39; ACVR1; DNAH11; PCSK6; AHI1; RFX3	125	25
0.00316962	0.130566	GO:0002687	b	5	positive regulation of leukocyte migration	102; 1906; 3570; 6868; 23075; 158747	IL6R; ADAM10; MOSPD2; ADAM17; EDN1; SWAP70	123	25
0.00323718	0.130566	GO:0030307	b	5	positive regulation of cell growth	102; 1906; 2147; 4137; 4686; 6868; 9373; 57521	RPTOR; F2; NCBP1; ADAM10; MAPT; ADAM17; EDN1; PLAA	160	42
0.00356698	0.262108	GO:0043627	b	2	response to estrogen	1393; 1495; 2099; 4193; 7010	MDM2; TEK; CTNNA1; CRHBP; ESR1	72	18
0.00369659	0.142319	GO:0070492	m	3	oligosaccharide binding	6401; 6402	SELL; SELE	15	2
0.00369659	0.253008	GO:0072716	b	4	response to actinomycin D	4193; 9349	MDM2; RPL23	4	2
0.00369659	0.158953	GO:0032296	m	4	double-stranded RNA-specific ribonuclease activity	23405; 29102	DROSHA; DICER1	4	2
0.00369659	0.212527	GO:0070032	c	4	synaptobrevin 2-SNAP-25-syntaxin-1a-complexin I complex	6616; 10815	SNAP25; CPLX1	4	2
0.00369659	0.212867	GO:0004525	m	5	ribonuclease III activity	23405; 29102	DROSHA; DICER1	4	2
0.00385881	0.245018	GO:0044260	b	3	cellular macromolecule metabolic process	90; 102; 107; 463; 860; 1024; 140803; 1740; 93627; 1906; 2091; 2099; 2104; 2147; 2186; 2547; 3570; 3667; 101060200; 3838; 4009; 4137; 4193; 4520; 4686; 4756; 4853; 5046; 5334; 5336; 5372; 5422; 5557; 5664; 5870; 5991; 6096; 6229; 6401; 399687; 6616; 6671; 6868; 7010; 7227; 7507; 7556; 7699; 7991; 8301; 8464; 8553; 8925; 9149; 9201; 9255; 9349; 9820; 10336; 10464; 10559; 10725; 10728; 10971; 11128…	BPTF; PIBF1; ZRANB1; NCBP1; TUSC3; PCSK6; CHSY1; PPIL1; RARS2; POLR3A; PMM1; DUSP26; ZNF140; DLG2; BHLHE40; RORB; PRIM1; EDN1; DYRK1B; SNAP25; XPA; SP4; SCYL3; TRPS1; DICER1; MDM2; CENPT; UBR4; NFAT5; PCGF3; ADCY1; MTCH1; PTGES3; RFX3; RUNX2; KPNA2; EID1; ZNF567; MYO3B; NAA60; DCLK1; RAB6A; MYO18A; ZNF597; ARID4B; SWT1; XRCC6; KANSL1; SOHLH2; FBXL13; SLC35A1; TRPM6; LZTS1; MRPL13; LMX1A; HERC1; C…	8256	1527
0.0038888	0.253008	GO:0003283	b	4	atrial septum development	90; 4193; 4853	MDM2; ACVR1; NOTCH2	20	6
0.0038888	0.141164	GO:0007220	b	5	Notch receptor processing	102; 5664; 6868	ADAM10; PSEN2; ADAM17	10	6
0.00446434	0.245018	GO:0006139	b	3	nucleobase-containing compound metabolic process	90; 107; 463; 526; 860; 1024; 1740; 1906; 2091; 2099; 2104; 2186; 2547; 101060200; 3838; 4009; 4137; 4193; 4520; 4686; 4756; 4853; 5046; 5372; 5422; 5557; 5991; 6096; 6229; 399687; 55711; 6627; 6671; 7227; 7507; 7556; 7699; 8301; 8464; 8553; 9149; 9255; 9349; 10165; 10336; 10725; 10728; 10971; 11128; 11178; 54937; 78986; 56907; 79797; 51575; 57038; 80152; 80314; 375337; 342900; 146434; 51742; 516…	BPTF; POLA1; MTHFD1L; ACVR1; NCBP1; CENPT; SWT1; TOPAZ1; PCSK6; RPS24; ZFHX3; SNRPA1; ZNF597; MYO18A; SOHLH2; ASH1L; POLR3A; AUTS2; ARID4B; PMM1; ZNF10; SWAP70; DUSP26; XRCC6; RPTOR; ZNF140; ZNF891; DLG2; EPC1; BHLHE40; SLC25A13; YWHAQ; NPAS3; RORB; RPL23; SUPT3H; NEO1; PRIM1; EDN1; ATP6V1B2; DYRK1B; RARS2; LZTS1; CSDC2; ESRRG; ESF1; SP4; XPA; EID1; LMX1A; AHI1; ZNF408; DROSHA; DICER1; MDM2; AIMP…	5810	995
0.00449744	0.148415	GO:0033559	b	5	unsaturated fatty acid metabolic process	1906; 10464; 10728; 9373	EDN1; PTGES3; PLAA; PIBF1	105	12
0.00505006	0.152764	GO:0016485	b	5	protein processing	102; 735; 1368; 2147; 4193; 5046; 5552; 5664	F2; CPM; PSEN2; PCSK6; ADAM10; C9; SRGN; MDM2	327	45
0.00584102	0.245018	GO:1901568	b	3	fatty acid derivative metabolic process	1906; 55711; 10464; 10728; 9373	EDN1; PTGES3; PLAA; PIBF1; FAR2	162	20
0.00604537	0.253008	GO:0002685	b	4	regulation of leukocyte migration	102; 1906; 3570; 6868; 23075; 158747; 257144	IL6R; ADAM10; MOSPD2; ADAM17; EDN1; SWAP70; GCSAM	186	37
0.00621619	0.253008	GO:0018130	b	4	heterocycle biosynthetic process	90; 107; 463; 860; 1024; 1906; 2099; 2104; 2186; 2547; 101060200; 4009; 4193; 4520; 4686; 4756; 4853; 5046; 5372; 5422; 5557; 5991; 6096; 6671; 7227; 7556; 7699; 8301; 8464; 8553; 9149; 9349; 10165; 10336; 10725; 10728; 10971; 11128; 11178; 54937; 78986; 79797; 80152; 80314; 375337; 342900; 146434; 51742; 54806; 54823; 55870; 23405; 23741; 57232; 57521; 25902; 26053; 64067; 163081	BPTF; POLA1; MTHFD1L; ACVR1; NCBP1; SWT1; TOPAZ1; PCSK6; AHI1; ZFHX3; ZNF597; SOHLH2; POLR3A; AUTS2; ARID4B; PMM1; ZNF10; DUSP26; XRCC6; RPTOR; ZNF140; ZNF891; BHLHE40; SLC25A13; YWHAQ; NPAS3; RORB; RPL23; SUPT3H; NEO1; PRIM1; EDN1; DYRK1B; LZTS1; ESRRG; SP4; EID1; LMX1A; ZNF408; MDM2; CENPT; NFAT5; PCGF3; TRPS1; DICER1; ADCY1; ESR1; MTF1; ZNF567; ZNF630; NOTCH2; RFX3; RUNX2; PTGES3; EPC1; CDK8; …	4285	720
0.00650136	0.482608	GO:0030894	c	3	replisome	5422; 5557; 7507	POLA1; PRIM1; XPA	28	7
0.00650136	0.253008	GO:0003230	b	4	cardiac atrium development	90; 4193; 4853	MDM2; ACVR1; NOTCH2	34	7
0.00650136	0.253008	GO:0071391	b	4	cellular response to estrogen stimulus	1393; 2099; 4193	MDM2; CRHBP; ESR1	14	7
0.00650136	0.212527	GO:0043601	c	4	nuclear replisome	5422; 5557; 7507	POLA1; PRIM1; XPA	25	7
0.00650136	0.16798	GO:1902473	b	5	regulation of protein localization to synapse	102; 4137; 10082	ADAM10; GPC6; MAPT	20	7
0.00650136	0.16798	GO:0003351	b	5	epithelial cilium movement	5991; 339829; 8701	CCDC39; DNAH11; RFX3	23	7
0.00699757	0.253008	GO:0034654	b	4	nucleobase-containing compound biosynthetic process	90; 107; 463; 860; 1024; 1906; 2099; 2104; 2186; 2547; 101060200; 4009; 4193; 4520; 4686; 4756; 4853; 5046; 5372; 5422; 5557; 5991; 6096; 6671; 7227; 7556; 7699; 8301; 8464; 8553; 9149; 9349; 10165; 10336; 10725; 10728; 10971; 11128; 11178; 54937; 78986; 79797; 80152; 80314; 375337; 342900; 146434; 51742; 54806; 54823; 55870; 23405; 23741; 57232; 57521; 26053; 64067; 163081	BPTF; POLA1; ACVR1; NCBP1; SWT1; TOPAZ1; PCSK6; AHI1; ZFHX3; ZNF597; SOHLH2; POLR3A; AUTS2; ARID4B; PMM1; ZNF10; DUSP26; XRCC6; RPTOR; ZNF140; ZNF891; BHLHE40; SLC25A13; YWHAQ; NPAS3; RORB; RPL23; SUPT3H; NEO1; PRIM1; EDN1; DYRK1B; LZTS1; ESRRG; SP4; EID1; LMX1A; ZNF408; MDM2; CENPT; NFAT5; PCGF3; TRPS1; DICER1; ADCY1; ESR1; MTF1; ZNF567; ZNF630; NOTCH2; RFX3; RUNX2; PTGES3; EPC1; CDK8; ASH1L; PI…	4222	709
0.00709661	0.245018	GO:0034641	b	3	cellular nitrogen compound metabolic process	90; 102; 107; 463; 526; 860; 1024; 1368; 1740; 1906; 2091; 2099; 2104; 2186; 2547; 101060200; 3838; 4009; 4137; 4193; 4520; 4686; 4756; 4853; 5046; 5372; 5422; 5557; 5664; 5991; 6096; 6229; 399687; 55711; 6627; 6671; 7227; 7507; 7556; 7699; 8301; 8464; 8553; 9149; 9255; 9349; 10165; 10336; 10725; 10728; 10971; 11128; 11178; 54937; 78986; 56907; 79797; 51575; 57038; 80152; 80314; 375337; 342900; 1…	BPTF; POLA1; MTHFD1L; ACVR1; NCBP1; RBMS3; CENPT; SWT1; TOPAZ1; PCSK6; RPS24; ZFHX3; SNRPA1; ADAM10; MYO18A; MRPL13; SOHLH2; ASH1L; POLR3A; AUTS2; ARID4B; PMM1; ZNF10; SWAP70; SLC25A13; XRCC6; RPTOR; ZNF140; ZNF891; DLG2; EPC1; BHLHE40; PSEN2; YWHAQ; NPAS3; RORB; RPL23; SUPT3H; NEO1; PRIM1; DUSP26; EDN1; ATP6V1B2; DYRK1B; RARS2; LZTS1; CSDC2; ESRRG; ESF1; SP4; XPA; EID1; LMX1A; ZNF597; AHI1; ZNF4…	6494	1120
0.00726525	0.253008	GO:0019438	b	4	aromatic compound biosynthetic process	90; 107; 463; 860; 1024; 1906; 2099; 2104; 2186; 2547; 101060200; 4009; 4193; 4520; 4686; 4756; 4853; 5046; 5372; 5422; 5557; 5991; 6096; 6671; 7227; 7556; 7699; 8301; 8464; 8553; 9149; 9349; 10165; 10336; 10725; 10728; 10971; 11128; 11178; 54937; 78986; 79797; 80152; 80314; 375337; 342900; 146434; 51742; 54806; 54823; 55870; 23405; 23741; 57232; 57521; 25902; 26053; 64067; 163081	BPTF; POLA1; MTHFD1L; ACVR1; NCBP1; SWT1; TOPAZ1; PCSK6; AHI1; ZFHX3; ZNF597; SOHLH2; POLR3A; AUTS2; ARID4B; PMM1; ZNF10; DUSP26; XRCC6; RPTOR; ZNF140; ZNF891; BHLHE40; SLC25A13; YWHAQ; NPAS3; RORB; RPL23; SUPT3H; NEO1; PRIM1; EDN1; DYRK1B; LZTS1; ESRRG; SP4; EID1; LMX1A; ZNF408; MDM2; CENPT; NFAT5; PCGF3; TRPS1; DICER1; ADCY1; ESR1; MTF1; ZNF567; ZNF630; NOTCH2; RFX3; RUNX2; PTGES3; EPC1; CDK8; …	4296	725
0.00729374	0.245018	GO:0097120	b	3	receptor localization to synapse	102; 1740; 6616; 10082; 10815	ADAM10; SNAP25; DLG2; GPC6; CPLX1	52	21
0.00748897	0.212867	GO:0043565	m	5	sequence-specific DNA binding	463; 860; 2099; 2104; 2186; 2547; 4009; 4137; 4520; 5422; 5991; 6096; 6671; 7227; 7699; 8553; 10336; 10725; 342900; 146434; 57521	BPTF; ZNF140; ESRRG; TRPS1; RPTOR; ESR1; MTF1; RORB; LMX1A; POLA1; ZFHX3; RFX3; RUNX2; SP4; NFAT5; ZNF597; PCGF3; MAPT; BHLHE40; LEUTX; XRCC6	1134	197
0.00756171	0.16798	GO:0051252	b	5	regulation of RNA metabolic process	90; 107; 463; 860; 1024; 1906; 2099; 2104; 2186; 2547; 101060200; 4009; 4193; 4520; 4686; 4756; 4853; 5046; 5422; 5991; 6096; 6671; 7227; 7556; 7699; 8301; 8464; 8553; 9149; 9349; 10336; 10725; 10971; 11178; 54937; 78986; 79797; 80152; 80314; 342900; 146434; 51742; 54806; 55870; 23405; 23741; 57232; 57521; 26053; 27254; 29102; 64067; 163081	BPTF; POLA1; ACVR1; NCBP1; ZNF567; PCSK6; AHI1; ZFHX3; ZNF597; SOHLH2; AUTS2; ARID4B; EPC1; ZNF10; DUSP26; XRCC6; RPTOR; ZNF140; ZNF891; DROSHA; BHLHE40; YWHAQ; NPAS3; RORB; RPL23; SUPT3H; NEO1; EDN1; DYRK1B; LZTS1; CSDC2; ESRRG; SP4; LMX1A; ZNF408; MDM2; CENPT; NFAT5; PCGF3; TRPS1; DICER1; ADCY1; ESR1; MTF1; ZNF630; NOTCH2; RFX3; RUNX2; EID1; CDK8; ASH1L; PICALM; LEUTX	3795	638
0.0075929	0.262108	GO:0050900	b	2	leukocyte migration	102; 1906; 3570; 6401; 6402; 6868; 7010; 9255; 23075; 158747; 257144	SELL; TEK; SELE; IL6R; ADAM10; MOSPD2; ADAM17; EDN1; SWAP70; AIMP1; GCSAM	495	79
0.00825884	0.245018	GO:0060411	b	3	cardiac septum morphogenesis	90; 4193; 4853; 8701	MDM2; ACVR1; DNAH11; NOTCH2	73	14
0.00825884	0.212527	GO:0070821	c	4	tertiary granule membrane	102; 6616; 51552; 23352	ADAM10; SNAP25; RAB14; UBR4	73	14
0.00849536	0.253008	GO:0051604	b	4	protein maturation	102; 735; 1368; 2147; 4193; 5046; 5552; 5664; 79903	F2; CPM; PSEN2; PCSK6; ADAM10; C9; NAA60; SRGN; MDM2	398	59
0.00850956	0.253008	GO:0044271	b	4	cellular nitrogen compound biosynthetic process	90; 107; 463; 860; 1024; 1906; 2099; 2104; 2186; 2547; 101060200; 4009; 4193; 4520; 4686; 4756; 4853; 5046; 5372; 5422; 5557; 5991; 6096; 6229; 6671; 7227; 7556; 7699; 8301; 8464; 8553; 9149; 9255; 9349; 10165; 10336; 10725; 10728; 10971; 11128; 11178; 54937; 78986; 79797; 57038; 80152; 80314; 375337; 342900; 146434; 51069; 51742; 54806; 54823; 55870; 23405; 23741; 57232; 57521; 57539; 25902; 260…	BPTF; POLA1; MTHFD1L; ACVR1; NCBP1; SWT1; TOPAZ1; PCSK6; RPS24; ZFHX3; AIMP1; ZNF597; SOHLH2; RBMS3; POLR3A; AUTS2; ARID4B; PMM1; ZNF10; DUSP26; XRCC6; RPTOR; ZNF140; ZNF891; BHLHE40; SLC25A13; YWHAQ; NPAS3; RORB; RPL23; SUPT3H; NEO1; PRIM1; EDN1; DYRK1B; LZTS1; ESRRG; MRPL13; SP4; EID1; LMX1A; AHI1; ZNF408; MRPL2; MDM2; CENPT; NFAT5; PCGF3; TRPS1; DICER1; ADCY1; ESR1; MTF1; ZNF567; ZNF630; WDR35…	4906	835
0.00883926	0.16798	GO:0019219	b	5	regulation of nucleobase-containing compound metabolic process	90; 107; 463; 860; 1024; 1906; 2099; 2104; 2186; 2547; 101060200; 3838; 4009; 4193; 4520; 4686; 4756; 4853; 5046; 5422; 5991; 6096; 6671; 7227; 7556; 7699; 8301; 8464; 8553; 9149; 9349; 10336; 10725; 10728; 10971; 11178; 54937; 78986; 56907; 79797; 80152; 80314; 342900; 146434; 51742; 54806; 55870; 23405; 23741; 57232; 57521; 26053; 27254; 29102; 64067; 163081	BPTF; POLA1; ACVR1; NCBP1; ZNF567; PCSK6; AHI1; ZFHX3; ZNF597; SOHLH2; AUTS2; ARID4B; EPC1; ZNF10; DUSP26; XRCC6; RPTOR; ZNF140; ZNF891; DROSHA; BHLHE40; YWHAQ; NPAS3; RORB; RPL23; SUPT3H; NEO1; EDN1; DYRK1B; LZTS1; CSDC2; ESRRG; SP4; LMX1A; ZNF408; MDM2; CENPT; NFAT5; PCGF3; TRPS1; DICER1; ADCY1; ESR1; MTF1; ZNF630; SPIRE1; NOTCH2; RFX3; RUNX2; PTGES3; KPNA2; EID1; CDK8; ASH1L; PICALM; LEUTX	4070	687
0.00893782	0.183166	GO:1901363	m	2	heterocyclic compound binding	90; 107; 463; 526; 860; 1024; 140803; 1495; 93627; 2091; 2099; 2104; 2186; 2547; 23026; 101060200; 3799; 3838; 4009; 4137; 4193; 4520; 4666; 4686; 5422; 5557; 5870; 5991; 6096; 6229; 399687; 6627; 6671; 7010; 7227; 7507; 7556; 7699; 8464; 8553; 8647; 9149; 9201; 9255; 9349; 10336; 10672; 10725; 11128; 11178; 54937; 7373; 8701; 79693; 79797; 51575; 57038; 80152; 342900; 146434; 51069; 51552; 51742…	BPTF; HEATR6; POLA1; MYO3B; ACVR1; NCBP1; CENPT; COL14A1; DCLK1; RAB6A; ZFHX3; SNRPA1; ZNF597; MYO18A; ESF1; SOHLH2; RBMS3; POLR3A; ARID4B; TDRD10; ZNF10; SWAP70; XRCC6; RPTOR; ZNF140; ZNF891; TEK; BHLHE40; NPAS3; RORB; RPL23; SUPT3H; PRIM1; TRPM6; ATP6V1B2; DYRK1B; RARS2; RAB14; GNA13; MTHFD1L; CSDC2; ESRRG; NACA; SP4; XPA; LEUTX; LMX1A; SCYL3; ZNF408; ABCB11; DROSHA; MRPL2; DICER1; MDM2; AIMP1;…	6031	1051
0.00928718	0.253008	GO:1901362	b	4	organic cyclic compound biosynthetic process	90; 107; 463; 860; 1024; 1906; 2099; 2104; 2186; 2547; 101060200; 4009; 4193; 4520; 4686; 4756; 4853; 5046; 5372; 5422; 5557; 5991; 6096; 6671; 7227; 7556; 7699; 8301; 8464; 8553; 8647; 9149; 9349; 10165; 10336; 10725; 10728; 10971; 11128; 11178; 54937; 78986; 79797; 80152; 80314; 375337; 342900; 146434; 51742; 54806; 54823; 55870; 23405; 23741; 57232; 57521; 25902; 26053; 64067; 163081	BPTF; POLA1; MTHFD1L; ACVR1; NCBP1; SWT1; TOPAZ1; PCSK6; AHI1; ZFHX3; ZNF597; SOHLH2; POLR3A; AUTS2; ARID4B; PMM1; ZNF10; DUSP26; XRCC6; RPTOR; ZNF140; ZNF891; BHLHE40; SLC25A13; YWHAQ; NPAS3; RORB; RPL23; SUPT3H; NEO1; PRIM1; EDN1; DYRK1B; LZTS1; ESRRG; SP4; EID1; LMX1A; ZNF408; ABCB11; MDM2; CENPT; NFAT5; PCGF3; TRPS1; DICER1; ADCY1; ESR1; MTF1; ZNF567; ZNF630; NOTCH2; RFX3; RUNX2; PTGES3; EPC1…	4434	748
0.00931514	0.16798	GO:0010468	b	5	regulation of gene expression	90; 107; 463; 735; 860; 1024; 1906; 2099; 2104; 2147; 2186; 2547; 101060200; 4009; 4137; 4193; 4520; 4686; 4756; 4853; 5046; 5336; 5422; 5991; 6096; 6229; 6671; 7227; 7556; 7699; 8301; 8464; 8553; 9149; 9349; 10336; 10725; 10971; 11178; 54937; 78986; 79797; 80152; 80314; 342900; 146434; 399694; 51742; 54806; 55870; 23405; 23741; 57232; 57521; 57539; 26053; 27254; 27303; 28998; 29102; 64067; 163081	BPTF; POLA1; ACVR1; NCBP1; ZNF567; PCSK6; RPS24; ZFHX3; ZNF597; PLCG2; SOHLH2; RBMS3; AUTS2; ARID4B; EPC1; ZNF10; DUSP26; XRCC6; RPTOR; ZNF140; ZNF891; DROSHA; BHLHE40; YWHAQ; NPAS3; RORB; RPL23; SUPT3H; C9; NEO1; EDN1; DYRK1B; LZTS1; SHC4; CSDC2; ESRRG; MRPL13; SP4; LMX1A; PCGF3; AHI1; ZNF408; MDM2; CENPT; NFAT5; F2; TRPS1; DICER1; ADCY1; ESR1; MTF1; ZNF630; WDR35; NOTCH2; RFX3; RUNX2; MAPT; EID…	4492	778
0.00993885	0.253008	GO:0042982	b	4	amyloid precursor protein metabolic process	102; 5664; 8301	ADAM10; PSEN2; PICALM	53	8
0.00993885	0.284914	GO:0035035	m	4	histone acetyltransferase binding	4520; 284058; 23741	MTF1; KANSL1; EID1	29	8
0.00993885	0.16798	GO:0042987	b	5	amyloid precursor protein catabolic process	102; 5664; 8301	ADAM10; PSEN2; PICALM	37	8
0.00993885	0.16798	GO:0050435	b	5	amyloid-beta metabolic process	102; 5664; 8301	ADAM10; PSEN2; PICALM	41	8
0.00993885	0.16798	GO:0061756	b	5	leukocyte adhesion to vascular endothelial cell	6401; 6402; 10725	SELL; SELE; NFAT5	33	8

## Sheet: All Sudanese-Pathway
p-value	q-value	pathway	source	external_id	members_input_overlap	members_input_overlap_geneids	size	effective_size
0.00182553	0.104869	Chromosome Maintenance	Reactome	R-HSA-73886	PRIM1; POLA1; CENPT; HJURP	55355; 80152; 5422; 5557	112	19
0.00245075	0.104869	Telomere C-strand synthesis initiation	Reactome	R-HSA-174430	POLA1; PRIM1	5422; 5557	8	3
0.00245075	0.104869	DNA replication initiation	Reactome	R-HSA-68952	POLA1; PRIM1	5422; 5557	8	3
0.00448345	0.104869	Signaling by Hedgehog	Reactome	R-HSA-5358351	WDR35; ADCY1; ADCY10; DHH	50846; 107; 55811; 57539	82	24
0.00451039	0.104869	GPCR ligand binding	Reactome	R-HSA-500792	CX3CR1; DHH; CRHBP; GPR39; EDN1; SSTR5; CCR8; OXGR1	50846; 2863; 27199; 1524; 6755; 1237; 1906; 1393	466	92
0.00480931	0.104869	Role of Osx and miRNAs in tooth development	Wikipathways	WP3971	RUNX2; NOTCH2	860; 4853	35	4
0.00480931	0.104869	Inhibition of replication initiation of damaged DNA by RB1/E2F1	Reactome	R-HSA-113501	POLA1; PRIM1	5422; 5557	13	4
0.00480931	0.104869	RHO GTPases activate KTN1	Reactome	R-HSA-5625970	KIF5B; KLC4	89953; 3799	11	4
0.00545621	0.104869	Hedgehog ,off, state	Reactome	R-HSA-5610787	WDR35; ADCY1; ADCY10	107; 55811; 57539	44	13
0.00786505	0.104869	Receptor-ligand binding initiates the second proteolytic cleavage of Notch receptor	Reactome	R-HSA-156988	ADAM10; NOTCH2	4853; 102	13	5
0.00786505	0.104869	Removal of the Flap Intermediate	Reactome	R-HSA-69166	POLA1; PRIM1	5422; 5557	14	5
0.00786505	0.104869	Polymerase switching on the C-strand of the telomere	Reactome	R-HSA-174411	POLA1; PRIM1	5422; 5557	14	5
0.00786505	0.104869	Polymerase switching	Reactome	R-HSA-69091	POLA1; PRIM1	5422; 5557	14	5
0.00786505	0.104869	Leading Strand Synthesis	Reactome	R-HSA-69109	POLA1; PRIM1	5422; 5557	14	5
0.00786505	0.104869	Synthesis of bile acids and bile salts via 7alpha-hydroxycholesterol	Reactome	R-HSA-193368	ABCB11; SCP2	6342; 8647	24	5
0.00898127	0.104869	Thermogenesis - Homo sapiens (human)	KEGG	path:hsa04714	NDUFAF5; RPTOR; ADCY1; ADCY10	55811; 107; 79133; 57521	229	29

## Sheet: All Sudanese-GO
p-value	q-value	term_goid	term_category	term_level	term_name	members_input_overlap	members_input_overlap_geneids	size	effective_size
0.000407277	0.101005	GO:0033559	b	5	unsaturated fatty acid metabolic process	1906; 6342; 10464; 10728	EDN1; PTGES3; PIBF1; SCP2	105	13
0.000557391	0.0195087	GO:0008028	m	5	monocarboxylic acid transmembrane transporter activity	6538; 8647; 84879; 25874	SLC6A11; MPC2; ABCB11; MFSD2A	53	14
0.00123289	0.152879	GO:0003351	b	5	epithelial cilium movement	339829; 55811; 8701	CCDC39; DNAH11; ADCY10	23	8
0.00235526	0.269377	GO:0097327	b	4	response to antineoplastic agent	102; 1495; 1906; 57539	ADAM10; EDN1; WDR35; CTNNA1	97	20
0.00250671	0.104427	GO:0097418	c	4	neurofibrillary tangle	4137; 8301	PICALM; MAPT	5	3
0.00250671	0.156915	GO:0006269	b	5	DNA replication, synthesis of RNA primer	5422; 5557	POLA1; PRIM1	5	3
0.00253088	0.269377	GO:0045428	b	4	regulation of nitric oxide biosynthetic process	1524; 1906; 57539	EDN1; WDR35; CX3CR1	55	10
0.00253088	0.156915	GO:0006692	b	5	prostanoid metabolic process	1906; 10464; 10728	EDN1; PTGES3; PIBF1	37	10
0.00307139	0.104427	GO:0032838	c	4	plasma membrane bounded cell projection cytoplasm	1740; 3799; 4137; 339829; 57539; 8701	CCDC39; DNAH11; KIF5B; WDR35; DLG2; MAPT	197	50
0.00340619	0.168947	GO:0046456	b	5	icosanoid biosynthetic process	1906; 10464; 10728	EDN1; PTGES3; PIBF1	50	11
0.00400722	0.356642	GO:0007611	b	2	learning or memory	107; 1393; 1524; 4009; 4137; 8301; 8701	ADCY1; CX3CR1; LMX1A; CRHBP; MAPT; PICALM; DNAH11	253	70
0.00472018	0.269377	GO:0035418	b	4	protein localization to synapse	102; 1740; 3799; 4137	ADAM10; KIF5B; DLG2; MAPT	60	24
0.00491744	0.18892	GO:0004016	m	3	adenylate cyclase activity	107; 55811	ADCY1; ADCY10	10	4
0.00491744	0.174218	GO:0035864	b	5	response to potassium ion	1393; 1740	DLG2; CRHBP	15	4
0.00491744	0.174218	GO:0099118	b	5	microtubule-based protein transport	1740; 3799	KIF5B; DLG2	15	4
0.00549428	0.124537	GO:0044304	c	4	main axon	286; 1393; 1740; 4137	ANK1; DLG2; MAPT; CRHBP	68	25
0.00573189	0.269377	GO:0002685	b	4	regulation of leukocyte migration	102; 1524; 1906; 3570; 257144	ADAM10; EDN1; GCSAM; CX3CR1; IL6R	186	40
0.00588596	0.269377	GO:0050890	b	4	cognition	107; 1393; 1524; 4009; 4137; 8301; 8701	ADCY1; CX3CR1; LMX1A; CRHBP; MAPT; PICALM; DNAH11	292	75
0.00632979	0.269377	GO:0016053	b	4	organic acid biosynthetic process	1906; 6342; 8647; 10170; 10464; 10728; 25902	PIBF1; DHRS9; PTGES3; MTHFD1L; SCP2; ABCB11; EDN1	409	76
0.00632979	0.196223	GO:0046394	b	5	carboxylic acid biosynthetic process	1906; 6342; 8647; 10170; 10464; 10728; 25902	PIBF1; DHRS9; PTGES3; MTHFD1L; SCP2; ABCB11; EDN1	408	76
0.00703962	0.269377	GO:0048562	b	4	embryonic organ morphogenesis	860; 1906; 339829; 54806; 140469; 25902	CCDC39; MTHFD1L; AHI1; RUNX2; MYO3B; EDN1	284	59
0.00704766	0.269377	GO:0006809	b	4	nitric oxide biosynthetic process	1524; 1906; 57539	EDN1; WDR35; CX3CR1	66	14
0.00704766	0.269377	GO:0006690	b	4	icosanoid metabolic process	1906; 10464; 10728	EDN1; PTGES3; PIBF1	111	14
0.00728017	0.42953	GO:0005929	c	2	cilium	3799; 55811; 7840; 8701; 339829; 51552; 54806; 285335; 57539; 222235	CCDC39; DNAH11; KIF5B; ALMS1; AHI1; WDR35; FBXL13; ADCY10; SLC9C1; RAB14	605	140
0.00729194	0.384456	GO:0007018	b	3	microtubule-based movement	1740; 3799; 4137; 55811; 8701; 339829; 57539	CCDC39; MAPT; KIF5B; WDR35; DLG2; ADCY10; DNAH11	278	78
0.00803916	0.384456	GO:0048149	b	3	behavioral response to ethanol	1393; 64854	USP46; CRHBP	11	5
0.00803916	0.18892	GO:0034061	m	3	DNA polymerase activity	5422; 10728	PTGES3; POLA1	40	5
0.00803916	0.26969	GO:0099645	b	4	neurotransmitter receptor localization to postsynaptic specialization membrane	102; 1740	ADAM10; DLG2	12	5
0.00803916	0.199371	GO:1905383	b	5	protein localization to presynapse	1740; 3799	KIF5B; DLG2	11	5
0.00803916	0.199371	GO:0060632	b	5	regulation of microtubule-based movement	339829; 8701	CCDC39; DNAH11	26	5
0.00803916	0.0937902	GO:0019957	m	5	C-C chemokine binding	1237; 1524	CCR8; CX3CR1	24	5
0.00803916	0.0937902	GO:0001637	m	5	G protein-coupled chemoattractant receptor activity	1237; 1524	CCR8; CX3CR1	26	5
0.00862382	0.384456	GO:2001057	b	3	reactive nitrogen species metabolic process	1524; 1906; 57539	EDN1; WDR35; CX3CR1	73	15
0.00862382	0.26969	GO:0046209	b	4	nitric oxide metabolic process	1524; 1906; 57539	EDN1; WDR35; CX3CR1	70	15

## Sheet: FST-Pathway
p-value	q-value	pathway	source	external_id	members_input_overlap	members_input_overlap_geneids	size	effective_size
0.00138144	0.00578872	Brain-Derived Neurotrophic Factor (BDNF) signaling pathway	Wikipathways	WP2380	CRTC1; DLG1	23373; 1739	144	32
0.00165392	0.00578872	Human T-cell leukemia virus 1 infection - Homo sapiens (human)	KEGG	path:hsa05166	DLG1; CRTC1	1739; 23373	219	35
0.0027339	0.0063791	Signaling by Interleukins	Reactome	R-HSA-449147	UBA52; CRLF1	7311; 9244	254	45
0.00619603	0.0108431	Cytokine Signaling in Immune system	Reactome	R-HSA-1280215	UBA52; CRLF1	7311; 9244	458	68

## Sheet: FST-GO
p-value	q-value	term_goid	term_category	term_level	term_name	members_input_overlap	members_input_overlap_geneids	size	effective_size
0.000733036	0.000733036	GO:0043022	m	4	ribosome binding	9617; 79612	NAA16; MTRF1	57	14
0.00151608	0.0849006	GO:0072164	b	4	mesonephric tubule development	1739; 9244	DLG1; CRLF1	97	20
0.00151608	0.0320971	GO:0001657	b	5	ureteric bud development	1739; 9244	DLG1; CRLF1	96	20
0.00167302	0.0320971	GO:0001823	b	5	mesonephros development	1739; 9244	DLG1; CRLF1	101	21
0.00218844	0.0320971	GO:0072073	b	5	kidney epithelium development	1739; 9244	DLG1; CRLF1	139	24
0.00237498	0.00712495	GO:0043021	m	3	ribonucleoprotein complex binding	9617; 79612	NAA16; MTRF1	131	25
0.006354	0.123658	GO:0016032	b	4	viral process	1739; 7311; 23373	DLG1; CRTC1; UBA52	721	135
0.0074678	0.294302	GO:0044403	b	3	symbiont process	1739; 7311; 23373	DLG1; CRTC1; UBA52	784	143
0.00761482	0.2056	GO:0044419	b	2	interspecies interaction between organisms	1739; 7311; 23373	DLG1; CRTC1; UBA52	833	144
0.00861111	0.123658	GO:0051091	b	4	positive regulation of DNA-binding transcription factor activity	7311; 23373	CRTC1; UBA52	259	48
