# Supplementary material for: Genome Diversity and Signatures of Selection for Production and Performance Traits in Dromedary Camels
Source: Front Genet. 2019 Sep 19;10:893. doi: 10.3389/fgene.2019.00893 (PMC6761857; doi:10.3389/fgene.2019.00893)
Supplement: Supplementary file 10 [file DataSheet_1.zip]

Archive with 3 entries (2 files):
- Bahbahani_etal_SuppInfo_revised_version.docx
- __MACOSX/
- __MACOSX/._Bahbahani_etal_SuppInfo_revised_version.docx
